# Supplementary material for: Structure-Based Virtual Screening to Identify Novel Potential Compound as an Alternative to Remdesivir to Overcome the RdRp Protein Mutations in SARS-CoV-2
Source: Front Mol Biosci. 2021 Apr 9;8:645216. doi: 10.3389/fmolb.2021.645216 (PMC8062963; doi:10.3389/fmolb.2021.645216)
Supplement: Supplementary Table 1 — The list of 90% similar compounds to the Remdesivir obtained from the PubChem database. [file Table_1.XLSX]

## Sheet: Sheet1
S.No	SMILES	PubChem ID	Formula	MW	#Heavy atoms	#Aromatic heavy atoms	Fraction Csp3	#Rotatable bonds	#H-bond acceptors	#H-bond donors	MR	TPSA	iLOGP	XLOGP3	WLOGP	MLOGP	Silicos-IT Log P	Consensus Log P	ESOL Log S	ESOL Solubility (mg/ml)	ESOL Solubility (mol/l)	ESOL Class	Ali Log S	Ali Solubility (mg/ml)	Ali Solubility (mol/l)	Ali Class	Silicos-IT LogSw	Silicos-IT Solubility (mg/ml)	Silicos-IT Solubility (mol/l)	Silicos-IT class	GI absorption	BBB permeant	Pgp substrate	CYP1A2 inhibitor	CYP2C19 inhibitor	CYP2C9 inhibitor	CYP2D6 inhibitor	CYP3A4 inhibitor	log Kp (cm/s)	Lipinski #violations	Ghose #violations	Veber #violations	Egan #violations	Muegge #violations	Bioavailability Score	PAINS #alerts	Brenk #alerts	Leadlikeness #violations	Synthetic Accessibility
1	C[C@@H](C(=O)OC(C)C)NP(=O)(OC[C@@H]1[C@H]([C@@]([C@](O1)(C#N)C2=CC=C3N2N=CN=C3N)(C)O)OC(=O)C(C)C)OC4=CC=CC=C4	58059494	C29H37N6O9P	644.61	45	15	0.48	14	13	3	160.21	219.43	4.34	2.47	2.78	0.58	0.43	2.12	-4.72	0.0124	1.93e-05	Moderately soluble	-6.72	0.000122	1.9e-07	Poorly soluble	-5.19	0.00418	6.49e-06	Moderately soluble	Low	No	Yes	No	No	No	No	Yes	-8.48	2	3	2	1	3	0.17	0	2	2	6.54
2	C[C@@H](C(=O)OC(C)C)N[P@](=O)(OC[C@@H]1[C@H]([C@@]([C@](O1)(C#N)C2=CC=C3N2N=CN=C3N)(C)O)OC(=O)C(C)C)OC4=CC=CC=C4	54759694	C29H37N6O9P	644.61	45	15	0.48	14	13	3	160.21	219.43	4.34	2.47	2.78	0.58	0.43	2.12	-4.72	0.0124	1.93e-05	Moderately soluble	-6.72	0.000122	1.9e-07	Poorly soluble	-5.19	0.00418	6.49e-06	Moderately soluble	Low	No	Yes	No	No	No	No	Yes	-8.48	2	3	2	1	3	0.17	0	2	2	6.54
3	CCC(CC)COC(=O)[C@H](C)N[P@](=O)(OC[C@@H]1[C@H]([C@H]([C@](O1)(C#N)C2=CC=C3N2N=CN=C3N)O)O)OC4=CC=CC=C4	121304016	C27H35N6O8P	602.58	42	15	0.48	14	12	4	150.43	213.36	3.4	1.91	2.21	0.18	-0.05	1.53	-4.12	0.0458	7.59e-05	Moderately soluble	-6.01	0.000584	9.69e-07	Poorly soluble	-4.77	0.0103	1.71e-05	Moderately soluble	Low	No	Yes	No	No	No	No	Yes	-8.62	2	3	2	1	3	0.17	0	1	2	6.33
4	CCOC(=O)[C@H](C)NP(=O)(OC[C@@H]1[C@H]([C@@]([C@](O1)(C#N)C2=CC=C3N2N=CN=C3N)(C)O)O)OC4=CC=CC=C4	58059541	C24H29N6O8P	560.5	39	15	0.42	11	12	4	136.05	213.36	2.98	0.42	1.19	-0.43	-0.99	0.63	-3.14	0.408	0.000727	Soluble	-4.47	0.0191	3.41e-05	Moderately soluble	-4.18	0.0369	6.58e-05	Moderately soluble	Low	No	Yes	No	No	No	No	Yes	-9.42	2	2	2	1	2	0.17	0	1	2	5.96
5	C[C@@H](C(=O)OC)NP(=O)(OC[C@@H]1[C@H]([C@@]([C@](O1)(C#N)C2=CC=C3N2N=CN=C3N)(C)O)O)OC4=CC=CC=C4	58059537	C23H27N6O8P	546.47	38	15	0.39	10	12	4	131.24	213.36	2.51	0.05	0.8	-0.64	-1.4	0.26	-2.89	0.701	0.00128	Soluble	-4.08	0.0451	8.25e-05	Moderately soluble	-3.79	0.0876	0.00016	Soluble	Low	No	Yes	No	No	No	No	Yes	-9.6	2	2	1	1	2	0.17	0	1	2	5.84
6	CCC(CC)COC(=O)[C@H](C)NP(=O)(OC[C@@H]1[C@H]([C@@]([C@](O1)(C#N)C2=CC=C3N2N=CN=C3N)(C)O)O)OC4=CC=CC=C4	58059506	C28H37N6O8P	616.6	43	15	0.5	14	12	4	155.28	213.36	3.4	2.1	2.6	0.38	0.48	1.79	-4.32	0.0295	4.79e-05	Moderately soluble	-6.21	0.000379	6.15e-07	Poorly soluble	-5.35	0.00273	4.43e-06	Moderately soluble	Low	No	Yes	No	No	No	No	Yes	-8.57	2	3	2	1	3	0.17	0	1	2	6.45
7	C[C@@H](C(=O)OC(C)C)NP(=O)(OC[C@@H]1[C@H]([C@@]([C@](O1)(C#N)C2=CC=C3N2N=CN=C3N)(C)O)O)OC4=CC=CC=C4	44468358	C25H31N6O8P	574.52	40	15	0.44	11	12	4	140.85	213.36	2.71	0.85	1.57	-0.22	-0.76	0.83	-3.49	0.186	0.000324	Soluble	-4.91	0.00701	1.22e-05	Moderately soluble	-4.2	0.0367	6.38e-05	Moderately soluble	Low	No	Yes	No	No	No	No	Yes	-9.2	2	3	2	1	2	0.17	0	1	2	6.08
8	C[C@@H](C(=O)OC1CCCC1)NP(=O)(OC[C@@H]2[C@H]([C@@]([C@](O2)(C#N)C3=CC=C4N3N=CN=C4N)(C)O)O)OC5=CC=CC=C5	58059533	C27H33N6O8P	600.56	42	15	0.48	11	12	4	148.35	213.36	3.54	1.32	2.11	0.18	-0.51	1.33	-3.93	0.07	0.000117	Soluble	-5.4	0.00238	3.97e-06	Moderately soluble	-4.5	0.0192	3.19e-05	Moderately soluble	Low	No	Yes	No	No	No	No	Yes	-9.03	2	3	2	1	3	0.17	0	1	2	6.25
9	CCC(CC)COC(=O)C(C)NP(=O)(OCC1C(C(C(O1)(C#N)C2=CC=C3N2N=CN=C3N)O)O)OC4=CC=CC=C4	76415573	C27H35N6O8P	602.58	42	15	0.48	14	12	4	150.43	213.36	3.24	1.91	2.21	0.18	-0.05	1.5	-4.12	0.0458	7.59e-05	Moderately soluble	-6.01	0.000584	9.69e-07	Poorly soluble	-4.77	0.0103	1.71e-05	Moderately soluble	Low	No	Yes	No	No	No	No	Yes	-8.62	2	3	2	1	3	0.17	0	1	2	6.33
10	C[C@@H](C(=O)OC(C)C)NP(=O)(OC[C@@H]1[C@@H]2[C@]([C@](O1)(C#N)C3=CC=C4N3N=CN=C4N)(OC(=O)O2)C)OC5=CC=CC=C5	76325303	C26H29N6O9P	600.52	42	15	0.42	11	13	2	143.98	208.43	3.53	1.74	2.76	0.39	-0.27	1.63	-4.2	0.0381	6.34e-05	Moderately soluble	-5.73	0.00111	1.85e-06	Moderately soluble	-4.95	0.00669	1.11e-05	Moderately soluble	Low	No	Yes	No	No	No	No	Yes	-8.73	2	3	2	1	3	0.17	0	2	2	6.17
11	C[C@@H](C(=O)OCC1=CC=CC=C1)NP(=O)(OC[C@@H]2[C@H]([C@@]([C@](O2)(C#N)C3=CC=C4N3N=CN=C4N)(C)O)O)OC5=CC=CC=C5	76325302	C29H31N6O8P	622.57	44	21	0.31	12	12	4	155.73	213.36	2.45	1.55	2.21	0.37	0.03	1.32	-4.24	0.036	5.79e-05	Moderately soluble	-5.64	0.00143	2.29e-06	Moderately soluble	-6.23	0.000367	5.89e-07	Poorly soluble	Low	No	No	No	No	No	No	Yes	-9	2	3	2	1	3	0.17	0	1	2	6.24
12	C[C@@H](C(=O)OCC(C)(C)C)NP(=O)(OC[C@@H]1[C@H]([C@@]([C@](O1)(C#N)C2=CC=C3N2N=CN=C3N)(C)O)O)OC4=CC=CC=C4	76321690	C27H35N6O8P	602.58	42	15	0.48	12	12	4	150.21	213.36	3.14	1.78	2.21	0.18	-0.09	1.44	-4.17	0.0408	6.77e-05	Moderately soluble	-5.88	0.000796	1.32e-06	Moderately soluble	-4.95	0.00675	1.12e-05	Moderately soluble	Low	No	Yes	No	No	No	No	Yes	-8.71	2	3	2	1	3	0.17	0	1	2	6.33
13	CC[C@@H](C)OC(=O)[C@H](C)NP(=O)(OC[C@@H]1[C@H]([C@@]([C@](O1)(C#N)C2=CC=C3N2N=CN=C3N)(C)O)O)OC4=CC=CC=C4	76314403	C26H33N6O8P	588.55	41	15	0.46	12	12	4	145.66	213.36	2.79	1.38	1.96	-0.02	-0.35	1.15	-3.84	0.0856	0.000145	Soluble	-5.46	0.00202	3.44e-06	Moderately soluble	-4.58	0.0154	2.62e-05	Moderately soluble	Low	No	Yes	No	No	No	No	Yes	-8.91	2	3	2	1	2	0.17	0	1	2	6.31
14	CCC(CC)COC(=O)[C@H](C)NP(=O)(OC[C@@H]1[C@H]([C@H]([C@](O1)(C#N)C2=CC=C3N2N=CN=C3N)O)O)OC4=CC=CC=C4	56832851	C27H35N6O8P	602.58	42	15	0.48	14	12	4	150.43	213.36	3.4	1.91	2.21	0.18	-0.05	1.53	-4.12	0.0458	7.59e-05	Moderately soluble	-6.01	0.000584	9.69e-07	Poorly soluble	-4.77	0.0103	1.71e-05	Moderately soluble	Low	No	Yes	No	No	No	No	Yes	-8.62	2	3	2	1	3	0.17	0	1	2	6.33
15	CCC(CC)COC(=O)C(C)N[P@](=O)(OCC1C(C([C@](O1)(C#N)C2=CC=C3N2N=CN=C3N)O)O)OC4=CC=CC=C4	138115175	C27H35N6O8P	602.58	42	15	0.48	14	12	4	150.43	213.36	3.24	1.91	2.21	0.18	-0.05	1.5	-4.12	0.0458	7.59e-05	Moderately soluble	-6.01	0.000584	9.69e-07	Poorly soluble	-4.77	0.0103	1.71e-05	Moderately soluble	Low	No	Yes	No	No	No	No	Yes	-8.62	2	3	2	1	3	0.17	0	1	2	6.33
16	CCC(CC)OC(=O)[C@H](C)N[P@@](=O)(OC[C@@H]1[C@H]([C@H]([C@](O1)(C#N)C2=CC=C3N2N=CN=C3N)O)O)OC4=CC=CC=C4	134133102	C26H33N6O8P	588.55	41	15	0.46	13	12	4	145.62	213.36	3.77	1.72	1.96	-0.02	-0.46	1.4	-3.99	0.0609	0.000103	Soluble	-5.82	0.000898	1.53e-06	Moderately soluble	-4.38	0.0245	4.17e-05	Moderately soluble	Low	No	Yes	No	No	No	No	Yes	-8.67	2	3	2	1	2	0.17	0	1	2	6.2
17	CC[C@H](C)OC(=O)[C@H](C)NP(=O)(OC[C@@H]1[C@H]([C@@]([C@](O1)(C#N)C2=CC=C3N2N=CN=C3N)(C)O)O)OC4=CC=CC=C4	76314402	C26H33N6O8P	588.55	41	15	0.46	12	12	4	145.66	213.36	3.19	1.38	1.96	-0.02	-0.35	1.23	-3.84	0.0856	0.000145	Soluble	-5.46	0.00202	3.44e-06	Moderately soluble	-4.58	0.0154	2.62e-05	Moderately soluble	Low	No	Yes	No	No	No	No	Yes	-8.91	2	3	2	1	2	0.17	0	1	2	6.31
18	CCC(CC)COC(=O)[C@H](C)NP(=O)(OC[C@@H]1[C@@H]2[C@H]([C@](O1)(C=NC)C3=CC=C4N3N=CN=C4N)OC(O2)(C)C)OC5=CC=CC=C5	138525852	C31H43N6O8P	658.68	46	15	0.55	15	12	2	171.36	179.93	4	2.84	4.19	1.37	2.29	2.94	-4.96	0.00715	1.09e-05	Moderately soluble	-6.28	0.000348	5.29e-07	Poorly soluble	-6.75	0.000117	1.78e-07	Poorly soluble	Low	No	Yes	No	No	No	No	Yes	-8.3	2	3	2	1	3	0.17	0	2	2	7.03
19	CC(C)OC(=O)C(C)(C)NP(=O)(OCC1[C@H]([C@H]([C@](O1)(C)C2=CC=C3N2N=CN=C3N)O)O)OC4=CC=CC=C4	138525708	C25H34N5O8P	563.54	39	15	0.48	11	11	4	141.11	189.57	3.65	0.72	2.07	0.59	-0.56	1.3	-3.35	0.254	0.000451	Soluble	-4.28	0.0296	5.26e-05	Moderately soluble	-4.29	0.0288	5.12e-05	Moderately soluble	Low	No	Yes	No	No	No	No	No	-9.23	2	3	2	1	2	0.17	0	1	2	6.06
20	CC[C@@H](C(=O)OCC(CC)CC)NP(=O)(OC[C@@H]1[C@H]([C@H]([C@](O1)(C#N)C2=CC=C3N2N=CN=C3N)O)O)OC4=CC=CC=C4	138525707	C28H37N6O8P	616.6	43	15	0.5	15	12	4	155.24	213.36	3.38	2.44	2.6	0.38	0.37	1.83	-4.47	0.021	3.4e-05	Moderately soluble	-6.56	0.000168	2.73e-07	Poorly soluble	-5.15	0.00435	7.05e-06	Moderately soluble	Low	No	Yes	No	No	No	No	Yes	-8.33	2	3	2	1	3	0.17	0	1	2	6.46
21	C1=CC=C(C=C1)OP(=O)(O)OCC2[C@H]([C@H]([C@](O2)(C#N)C3=CC=C4N3N=CN=C4N)O)O	138525701	C18H18N5O7P	447.34	31	15	0.28	6	10	4	104.24	195.26	1.36	-0.71	0.25	-1.01	-1.59	-0.34	-2.13	3.33	0.00744	Soluble	-2.91	0.544	0.00122	Soluble	-2.16	3.09	0.0069	Soluble	Low	No	No	No	No	No	No	No	-9.53	1	0	1	1	1	0.11	0	1	1	4.8
22	CCOC(=O)[C@H](C)NP(=O)(OCC1[C@H]([C@H]([C@](O1)(C#N)C2=CC=C3N2N=CN=C3N)O)O)OC4=CC=CC=C4	138525698	C23H27N6O8P	546.47	38	15	0.39	11	12	4	131.2	213.36	2.17	0.23	0.8	-0.64	-1.51	0.21	-2.94	0.629	0.00115	Soluble	-4.27	0.0293	5.36e-05	Moderately soluble	-3.59	0.139	0.000255	Soluble	Low	No	Yes	No	No	No	No	Yes	-9.47	2	2	2	1	2	0.17	0	1	2	5.83
23	CCC(CC)COC(=O)[C@H](C)NP(=O)(OC[C@@H]1[C@H]([C@H]([C@](O1)(CN)C2=CC=C3N2N=CN=C3N)O)O)OC4=CC=CC=C4	138525682	C27H39N6O8P	606.61	42	15	0.52	15	12	5	153.39	215.59	3.63	1.02	1.65	0.26	-0.41	1.23	-3.52	0.184	0.000303	Soluble	-5.14	0.00442	7.29e-06	Moderately soluble	-4.72	0.0115	1.9e-05	Moderately soluble	Low	No	Yes	No	No	No	No	Yes	-9.28	2	3	2	1	3	0.17	0	1	2	6.49
24	CC(C(=O)O)NP(=O)(O)OC[C@@H]1[C@H]([C@H]([C@](O1)(C)C2=CC=C3N2N=CN=C3N)O)O	138525669	C15H22N5O8P	431.34	29	9	0.53	7	11	6	97.47	211.57	0.97	-2.95	-1.27	-3.93	-3.54	-2.14	-0.42	163	0.377	Very soluble	-0.93	50.3	0.117	Very soluble	-0.08	357	0.828	Soluble	Low	No	No	No	No	No	No	No	-11.03	2	1	1	1	4	0.11	0	1	1	5.16
25	C[C@@H](C(=O)OC)NP(=O)(OC[C@@H]1[C@H]([C@H]([C@](O1)(C=NC)C2=CC=C3N2N=CN=C3N)O)O)OC4=CC=CC=C4	138525666	C23H29N6O8P	548.49	38	15	0.39	11	12	4	135.14	201.93	3.28	-0.76	0.58	-0.64	-1.02	0.29	-2.33	2.58	0.0047	Soluble	-3	0.545	0.000993	Soluble	-3.58	0.144	0.000263	Soluble	Low	No	Yes	No	No	No	No	No	-10.19	2	2	2	1	2	0.17	0	2	2	6.02
26	CCC(CC)COC(=O)[C@H](C)N[P+](=O)OC[C@@H]1[C@H](C[C@](O1)(C#N)C2=CC=C3N2N=CN=C3N)O	138525664	C21H30N6O6P	493.47	34	9	0.62	12	10	3	122.2	208.23	2.74	1.27	1.71	-0.04	1.68	1.47	-3.1	0.389	0.000788	Soluble	-5.24	0.00283	5.73e-06	Moderately soluble	-3.45	0.176	0.000356	Soluble	Low	No	Yes	No	No	No	No	Yes	-8.41	1	1	2	1	1	0.55	0	1	2	5.64
27	CCOC(=O)C(C)(C)NP(=O)(OCC1[C@H]([C@H]([C@](O1)(C=NC)C2=CC=C3N2N=CN=C3N)O)O)OC4=CC=CC=C4	138525660	C25H33N6O8P	576.54	40	15	0.44	12	12	4	144.79	201.93	3.65	-0.21	1.36	-0.22	-0.36	0.84	-2.77	0.984	0.00171	Soluble	-3.57	0.154	0.000267	Soluble	-4.34	0.0265	4.6e-05	Moderately soluble	Low	No	Yes	No	No	No	No	No	-9.97	2	3	2	1	2	0.17	0	2	2	6.14
28	CCC(CC)COC(=O)[C@H](C)NP(=O)(OC[C@@H]1[C@@H]2[C@H]([C@](O1)(CN=C)C3=CC=C4N3N=CN=C4N)OC(O2)(C)C)OC5=CC=CC=C5	138525654	C31H43N6O8P	658.68	46	15	0.55	16	12	2	171.36	179.93	4.65	4.1	4.19	1.37	2.46	3.35	-5.69	0.00134	2.03e-06	Moderately soluble	-7.58	1.72e-05	2.6e-08	Poorly soluble	-7.12	4.96e-05	7.53e-08	Poorly soluble	Low	No	Yes	No	No	No	No	Yes	-7.41	2	3	2	1	4	0.17	0	2	3	6.97
29	CC(C)OC(=O)C(C)(C)NP(=O)(OCC1[C@H]([C@H]([C@](O1)(C=NC)C2=CC=C3N2N=CN=C3N)O)O)OC4=CC=CC=C4	138525647	C26H35N6O8P	590.57	41	15	0.46	12	12	4	149.6	201.93	3.24	0.23	1.75	-0.02	-0.12	1.02	-3.13	0.443	0.00075	Soluble	-4.03	0.0551	9.32e-05	Moderately soluble	-4.35	0.0264	4.47e-05	Moderately soluble	Low	No	Yes	No	No	No	No	Yes	-9.74	2	3	2	1	2	0.17	0	2	2	6.26
30	CCC(CC)COC(=O)[C@H](C)NP(=O)(OC[C@@H]1[C@H](C[C@](O1)(CC#N)C2=CC=C3N2N=CN=C3N)O)OC4=CC=CC=C4	138525646	C28H37N6O7P	600.6	42	15	0.5	15	11	3	154.08	193.13	2.99	2.07	3.63	1.12	1.24	2.21	-4.14	0.0433	7.21e-05	Moderately soluble	-5.75	0.00106	1.76e-06	Moderately soluble	-5.98	0.00063	1.05e-06	Moderately soluble	Low	No	Yes	No	No	No	No	Yes	-8.49	2	3	2	1	3	0.17	0	1	2	6.33
31	CCC(CC)COC(=O)[C@H](C)N[P@](=O)(OCC1[C@H]([C@H]([C@](O1)(C)C2=CC=C3N2N=CN=C3N)O)O)OC4=CC=CC=C4	138525645	C27H38N5O8P	591.59	41	15	0.52	14	11	4	150.68	189.57	3.91	1.77	2.71	1	0.42	1.96	-3.97	0.0634	0.000107	Soluble	-5.37	0.00253	4.28e-06	Moderately soluble	-5.08	0.0049	8.28e-06	Moderately soluble	Low	No	Yes	No	No	No	No	Yes	-8.65	2	3	2	1	2	0.17	0	1	2	6.44
32	C[C@@H](C(=O)OCC(C)(C)C)NP(=O)(OC[C@@H]1[C@H]([C@H]([C@](O1)(CN=C)C2=CC=C3N2N=CN=C3N)O)O)OC4=CC=CC=C4	138525643	C27H37N6O8P	604.59	42	15	0.48	14	12	4	154.11	201.93	2.98	2.22	2	0.18	0.46	1.57	-4.33	0.0285	4.71e-05	Moderately soluble	-6.1	0.000485	8.03e-07	Poorly soluble	-5.11	0.00469	7.76e-06	Moderately soluble	Low	No	Yes	No	No	No	No	Yes	-8.41	2	3	2	1	3	0.17	0	2	2	6.46
33	CCOC(=O)C(C)(C)NP(=O)(OCC1[C@H]([C@H]([C@](O1)(C)C2=CC=C3N2N=CN=C3N)O)O)OC4=CC=CC=C4	138525641	C24H32N5O8P	549.51	38	15	0.46	11	11	4	136.3	189.57	3.75	0.28	1.68	0.39	-0.79	1.06	-2.99	0.563	0.00102	Soluble	-3.82	0.0827	0.00015	Soluble	-4.28	0.029	5.27e-05	Moderately soluble	Low	No	Yes	No	No	No	No	No	-9.45	2	2	2	1	2	0.17	0	1	2	5.94
34	C[C@@H](C(=O)OC(C)C)NP(=O)(OCC1[C@H]([C@H]([C@](O1)(C#N)C2=CC=C3N2N=CN=C3N)O)O)OC4=CC=CC=C4	138525640	C24H29N6O8P	560.5	39	15	0.42	11	12	4	136.01	213.36	3.35	0.67	1.18	-0.43	-1.27	0.7	-3.3	0.284	0.000506	Soluble	-4.73	0.0105	1.87e-05	Moderately soluble	-3.61	0.139	0.000247	Soluble	Low	No	Yes	No	No	No	No	Yes	-9.24	2	2	2	1	2	0.17	0	1	2	5.95
35	CCOC(=O)[C@H](C)NP(=O)(N[C@@H](C)C(=O)OCC)OCC1[C@H]([C@H]([C@](O1)(C=NC)C2=CC=C3N2N=CN=C3N)O)O	138525638	C23H36N7O9P	585.55	40	9	0.61	15	14	5	142.05	231.03	3.75	-1.8	-0.57	-1.42	-1.38	-0.28	-1.51	18	0.0307	Very soluble	-2.53	1.71	0.00292	Soluble	-2.65	1.31	0.00224	Soluble	Low	No	Yes	No	No	No	No	No	-11.15	2	4	2	1	2	0.17	0	3	2	6.39
36	C[C@@H](C(=O)OC(C)C)NP(=O)(OCC1[C@H]([C@H]([C@](O1)(C)C2=CC=C3N2N=CN=C3N)O)O)OC4=CC=CC=C4	138525636	C24H32N5O8P	549.51	38	15	0.46	11	11	4	136.26	189.57	3.97	0.53	1.68	0.39	-0.81	1.15	-3.15	0.392	0.000713	Soluble	-4.08	0.0455	8.28e-05	Moderately soluble	-3.92	0.0658	0.00012	Soluble	Low	No	Yes	No	No	No	No	No	-9.28	2	2	2	1	2	0.17	0	1	2	6.06
37	CCOC(=O)[C@H](C)NP(=O)(N[C@@H](C)C(=O)OCC)OCC1[C@H]([C@H]([C@](O1)(C)C2=CC=C3N2N=CN=C3N)O)O	137516924	C22H35N6O9P	558.52	38	9	0.64	14	13	5	133.56	218.67	3.59	-1.31	-0.25	-0.83	-1.82	-0.12	-1.73	10.4	0.0187	Very soluble	-2.78	0.919	0.00164	Soluble	-2.59	1.43	0.00256	Soluble	Low	No	Yes	No	No	No	No	No	-10.64	2	3	2	1	2	0.17	0	2	2	6.18
38	CCOC(=O)[C@H](C)NP(=O)(OC[C@@H]1[C@H]([C@H]([C@](O1)(C=NC)C2=CC=C3N2N=CN=C3N)F)O)OC4=CC=CC=C4	137516906	C24H30FN6O7P	564.5	39	15	0.42	12	12	3	138.83	181.7	3.59	0.63	2.37	0.42	0.28	1.46	-3.23	0.333	0.00059	Soluble	-4.02	0.0538	9.54e-05	Moderately soluble	-4.82	0.00856	1.52e-05	Moderately soluble	Low	No	Yes	No	No	No	No	Yes	-9.3	2	2	2	1	2	0.17	0	2	2	6.12
39	C[C@@H](C(=O)OC(C)C)NP(=O)(OC[C@@H]1[C@H]([C@H]([C@](O1)(CN=C)C2=CC=C3N2N=CN=C3N)O)O)OC4=CC=CC=C4	137516816	C25H33N6O8P	576.54	40	15	0.44	13	12	4	144.75	201.93	3.43	1.29	1.36	-0.22	-0.21	1.13	-3.65	0.13	0.000226	Soluble	-5.13	0.00427	7.41e-06	Moderately soluble	-4.36	0.0255	4.42e-05	Moderately soluble	Low	No	Yes	No	No	No	No	Yes	-8.9	2	3	2	1	2	0.17	0	2	2	6.21
40	CCOC(=O)[C@H](C)NP(=O)(OC[C@@H]1[C@H]([C@H]([C@](O1)(CN=C)C2=CC=C3N2N=CN=C3N)F)O)OC4=CC=CC=C4	137516798	C24H30FN6O7P	564.5	39	15	0.42	13	12	3	138.83	181.7	3.87	1.89	2.37	0.42	0.46	1.8	-3.96	0.0623	0.00011	Soluble	-5.33	0.00265	4.7e-06	Moderately soluble	-5.19	0.00362	6.41e-06	Moderately soluble	Low	No	Yes	No	No	No	No	Yes	-8.4	2	2	2	1	2	0.17	0	2	2	6.07
41	CCOC(=O)[C@H](C)NP(=O)(OC[C@@H]1[C@H]([C@H]([C@](O1)(C#N)C2=CC=C3N2N=CN=C3N)O)O)O[C@@H](C)C(=O)OCC	137516551	C22H31N6O10P	570.49	39	9	0.59	14	14	4	131.59	239.66	3.07	-0.89	-0.32	-1.64	-1.96	-0.35	-2.06	4.93	0.00865	Soluble	-3.66	0.125	0.000219	Soluble	-1.96	6.2	0.0109	Soluble	Low	No	Yes	No	No	No	No	No	-10.41	2	2	2	1	2	0.17	0	2	2	6.07
42	CCC(CC)COC(=O)C(C)N[P@](=O)(OC[C@@H]1[C@H]([C@H]([C@](O1)(C#N)C2=CC=C3N2N=CN=C3N)O)O)OC4=CC=CC=C4.C(=C\C(=O)O)\C(=O)O	135371867	C31H39N6O12P	718.65	50	15	0.42	16	16	6	174.84	287.96	3.64	1.47	1.92	-0.55	-0.05	1.29	-4.39	0.0294	4.1e-05	Moderately soluble	-7.12	5.4e-05	7.52e-08	Poorly soluble	-4.77	0.0123	1.71e-05	Moderately soluble	Low	No	Yes	No	No	No	No	Yes	-9.64	3	3	2	1	5	0.11	0	2	2	6.83
43	C[C@@H](C(=O)O)NP(=O)(OC[C@@]1([C@H]([C@H]([C@@H](O1)C2=CC=C3N2N=CN=C3N)O)O)C#N)OC4=CC=CC=C4	135356546	C21H23N6O8P	518.42	36	15	0.33	9	12	5	122.23	224.36	2.5	-0.66	0.32	-3.29	-2.46	-0.72	-2.35	2.3	0.00444	Soluble	-3.58	0.137	0.000264	Soluble	-2.52	1.57	0.00302	Soluble	Low	No	Yes	No	No	No	No	No	-9.93	2	1	1	1	2	0.11	0	1	2	5.59
44	CC1=NC=NN2C1=C(C=C2[C@H]3[C@@H]([C@@H]([C@H](O3)COP(=O)(N[C@H](C)C(=O)OC(C)C)OC4=CC=CC=C4)O)O)Br	135242415	C24H30BrN4O8P	613.39	38	15	0.46	11	11	3	139.83	163.55	3.79	1.78	2.77	1.04	0.61	2	-4.33	0.0287	4.67e-05	Moderately soluble	-4.83	0.00901	1.47e-05	Moderately soluble	-4.83	0.00907	1.48e-05	Moderately soluble	Low	No	Yes	No	No	No	No	Yes	-8.78	2	2	2	1	3	0.17	0	1	2	5.97
45	CCOC(=O)[C@H](CC1=CC=CC=C1)NP(=O)(OC[C@@H]2[C@H]([C@H]([C@](O2)(CN=C)C3=CC=C4N3N=CN=C4N)O)O)OC5=CC=CC=C5	134502599	C30H35N6O8P	638.61	45	21	0.33	15	12	4	164.43	201.93	2.49	2.45	2.2	0.56	0.99	1.74	-4.7	0.0128	2e-05	Moderately soluble	-6.33	0.000296	4.63e-07	Poorly soluble	-6.77	0.000107	1.68e-07	Poorly soluble	Low	No	No	No	No	No	No	Yes	-8.46	2	3	2	1	3	0.17	0	2	2	6.5
46	C[C@@H](C(=O)OC1CCC1)NP(=O)(OC[C@@H]2C[C@H]([C@](O2)(C#N)C3=CC=C4N3N=CN=C4N)O)OC5=CC=CC=C5	134443549	C25H29N6O7P	556.51	39	15	0.44	11	11	3	137.54	193.13	3.94	1.75	2.36	0.52	-0.38	1.64	-3.95	0.0622	0.000112	Soluble	-5.42	0.0021	3.78e-06	Moderately soluble	-4.47	0.0187	3.37e-05	Moderately soluble	Low	No	Yes	No	No	No	No	Yes	-8.45	2	2	2	1	2	0.17	0	1	2	5.86
47	C[C@@H](COC1CCC1)NP(=O)(OC[C@@H]2[C@H]([C@H]([C@](O2)(C#N)C3=CC=C4N3N=CN=C4N)O)O)OC5=CC=CC=C5	134443548	C25H31N6O7P	558.52	39	15	0.48	11	11	4	138.5	196.29	2.4	0.74	1.8	-0.22	-0.82	0.78	-3.33	0.263	0.00047	Soluble	-4.44	0.0202	3.62e-05	Moderately soluble	-4.12	0.0423	7.57e-05	Moderately soluble	Low	No	No	No	No	No	No	Yes	-9.18	2	2	2	1	2	0.17	0	1	2	6.05
48	CCOC(=O)C(C(C)C)NP(=O)(OC[C@@H]1C[C@H]([C@](O1)(C#N)C2=CC=C3N2N=CN=C3N)O)OC4=CC=CC=C4	134443547	C25H31N6O7P	558.52	39	15	0.44	12	11	3	139.65	193.13	2.81	2.17	2.46	0.52	0.01	1.59	-4.16	0.0384	6.88e-05	Moderately soluble	-5.86	0.000773	1.38e-06	Moderately soluble	-4.82	0.00845	1.51e-05	Moderately soluble	Low	No	Yes	No	No	No	No	Yes	-8.17	2	2	2	1	2	0.17	0	1	2	5.92
49	CCC(CC)COC(=O)[C@H](C)N[P@](=O)(OC[C@@H]1[C@H]([C@H]([C@](O1)(CN)C2=CC=C3N2N=CN=C3N)O)O)OC4=CC=CC=C4	134443545	C27H39N6O8P	606.61	42	15	0.52	15	12	5	153.39	215.59	3.63	1.02	1.65	0.26	-0.41	1.23	-3.52	0.184	0.000303	Soluble	-5.14	0.00442	7.29e-06	Moderately soluble	-4.72	0.0115	1.9e-05	Moderately soluble	Low	No	Yes	No	No	No	No	Yes	-9.28	2	3	2	1	3	0.17	0	1	2	6.49
50	C[C@@H](C(=O)OC)NP(=O)(OC[C@@H]1[C@H]([C@H]([C@](O1)(CN=C)C2=CC=C3N2N=CN=C3N)O)O)OC4=CC=CC=C4	134443544	C23H29N6O8P	548.49	38	15	0.39	12	12	4	135.14	201.93	2.35	0.49	0.58	-0.64	-0.85	0.39	-3.05	0.489	0.000892	Soluble	-4.3	0.0275	5.01e-05	Moderately soluble	-3.95	0.061	0.000111	Soluble	Low	No	Yes	No	No	No	No	Yes	-9.3	2	2	2	1	2	0.17	0	2	2	5.97
51	CCOC(=O)C(C)(C)NP(=O)(OC[C@@H]1C[C@H]([C@](O1)(C#N)C2=CC=C3N2N=CN=C3N)O)OC4=CC=CC=C4	134443541	C24H29N6O7P	544.5	38	15	0.42	11	11	3	134.89	193.13	3.41	1.4	2.21	0.31	-0.38	1.39	-3.66	0.118	0.000217	Soluble	-5.06	0.00475	8.72e-06	Moderately soluble	-4.79	0.00885	1.63e-05	Moderately soluble	Low	No	Yes	No	No	No	No	Yes	-8.63	2	2	2	1	2	0.17	0	1	2	5.64
52	C[C@@H](C(=O)OCC(C)(C)C)NP(=O)(OC[C@H]([C@H]([C@H](C1=CC=C2N1N=CN=C2N)O)O)OC#N)OC3=CC=CC=C3	134443540	C25H33N6O8P	576.54	40	15	0.44	15	12	4	142.79	213.36	3.44	1.73	2.03	0.18	-0.27	1.42	-3.79	0.0931	0.000161	Soluble	-5.83	0.000859	1.49e-06	Moderately soluble	-4.12	0.0439	7.62e-05	Moderately soluble	Low	No	Yes	No	No	No	No	Yes	-8.59	2	3	2	1	2	0.17	0	2	2	6.12
53	C[C@@H](C(=O)OCC(C)(C)C)N[P@](=O)(OC[C@@H]1[C@H]([C@H]([C@](O1)(CN=C)C2=CC=C3N2N=CN=C3N)O)O)OC4=CC=CC=C4	134443539	C27H37N6O8P	604.59	42	15	0.48	14	12	4	154.11	201.93	2.98	2.22	2	0.18	0.46	1.57	-4.33	0.0285	4.71e-05	Moderately soluble	-6.1	0.000485	8.03e-07	Poorly soluble	-5.11	0.00469	7.76e-06	Moderately soluble	Low	No	Yes	No	No	No	No	Yes	-8.41	2	3	2	1	3	0.17	0	2	2	6.46
54	CCC(CC)COC(=O)[C@H](C)N[P+](=O)OC[C@@H]1[C@H]([C@H]([C@](O1)(CC#N)C2=CC=C3N2N=CN=C3N)O)O	134443538	C22H32N6O7P	523.5	36	9	0.64	13	11	4	128.17	228.46	2.2	0.03	1.07	-0.57	1.21	0.79	-2.43	1.94	0.0037	Soluble	-4.38	0.0218	4.17e-05	Moderately soluble	-3.01	0.508	0.000971	Soluble	Low	No	Yes	No	No	No	No	Yes	-9.47	2	1	2	1	2	0.17	0	1	2	5.96
55	CC(C)OC(=O)[C@H](CC1=CC=CC=C1)NP(=O)(OC[C@@H]2C[C@H]([C@](O2)(CC#N)C3=CC=C4N3N=CN=C4N)O)OC5=CC=CC=C5	134443533	C31H35N6O7P	634.62	45	21	0.35	14	11	3	164.14	193.13	4.38	2.41	3.83	1.49	1.46	2.71	-4.71	0.0123	1.93e-05	Moderately soluble	-6.11	0.000495	7.8e-07	Poorly soluble	-7.25	3.54e-05	5.58e-08	Poorly soluble	Low	No	Yes	No	No	No	No	Yes	-8.46	2	3	2	1	3	0.17	0	1	2	6.34
56	CCC(CC)COC(=O)[C@H](C)N[P+](=O)OC[C@@H]1[C@H](C[C@](O1)(C#N)C2=CC=C3N2N=CN=C3N)OC(C)(C)O	134443528	C24H36N6O7P	551.55	38	9	0.67	14	11	3	137.74	217.46	3.66	1.83	2.46	0.27	2.14	2.07	-3.66	0.12	0.000217	Soluble	-6.02	0.000531	9.62e-07	Poorly soluble	-3.94	0.0629	0.000114	Soluble	Low	No	Yes	No	No	No	No	Yes	-8.37	2	3	2	1	2	0.17	0	2	2	6.11
57	CC(C)OC(=O)[C@H](CC1=CC=CC=C1)NP(=O)(OC2[C@@H]3[C@]2([C@H]([C@](O3)(C#N)C4=CC=C5N4N=CN=C5N)O)O)OC6=CC=CC=C6	134443524	C30H31N6O8P	634.58	45	21	0.33	12	12	4	158.42	213.36	3.77	1.91	2.16	0.56	-0.03	1.67	-4.53	0.0187	2.94e-05	Moderately soluble	-6.01	0.000615	9.69e-07	Poorly soluble	-5.9	0.000801	1.26e-06	Moderately soluble	Low	No	No	No	No	No	No	Yes	-8.81	2	3	2	1	3	0.17	0	1	2	6.37
58	C[C@@H](C(=O)OC)NP(=O)(OC[C@@H]1[C@H]([C@H]([C@](O1)(C)C2=CC=C3N2N=CN=C3N)O)O)OC4=CC=CC=C4	134443521	C22H28N5O8P	521.46	36	15	0.41	10	11	4	126.65	189.57	2.89	-0.27	0.9	-0.04	-1.45	0.41	-2.55	1.47	0.00281	Soluble	-3.25	0.292	0.00056	Soluble	-3.52	0.157	0.000302	Soluble	Low	No	Yes	No	No	No	No	No	-9.67	2	1	1	1	2	0.17	0	1	2	5.82
59	C[C@@H](C(=O)OC1CCCC1)NP(=O)(OC[C@H]([C@H]([C@H](C2=CC=C3N2N=CN=C3N)O)O)OC#N)OC4=CC=CC=C4	134443520	C25H31N6O8P	574.52	40	15	0.44	14	12	4	140.93	213.36	3.44	1.27	1.92	0.18	-0.68	1.23	-3.56	0.16	0.000278	Soluble	-5.35	0.00257	4.47e-06	Moderately soluble	-3.66	0.125	0.000217	Soluble	Low	No	Yes	No	No	No	No	Yes	-8.9	2	3	2	1	2	0.17	0	2	2	6.05
60	CC(C(=O)O)NP(=O)(O)OC[C@@H]1[C@H]([C@H]([C@](O1)(C=NC)C2=CC=C3N2N=CN=C3N)O)O	134443517	C16H23N6O8P	458.36	31	9	0.5	8	12	6	105.97	223.93	1.32	-3.44	-1.59	-4.5	-3.13	-2.27	-0.2	288	0.629	Very soluble	-0.68	94.9	0.207	Very soluble	-0.15	326	0.711	Soluble	Low	No	No	No	No	No	No	No	-11.54	2	1	1	1	4	0.11	0	2	2	5.38
61	CCOC(=O)[C@H](CC1=CC=CC=C1)NP(=O)(OC[C@@H]2C[C@H]([C@](O2)(C#N)C3=CC=C4N3N=CN=C4N)O)OC5=CC=CC=C5	134443514	C29H31N6O7P	606.57	43	21	0.31	13	11	3	154.53	193.13	3.06	2.8	3.05	1.11	0.8	2.16	-4.87	0.00822	1.35e-05	Moderately soluble	-6.51	0.000186	3.07e-07	Poorly soluble	-6.86	8.45e-05	1.39e-07	Poorly soluble	Low	No	Yes	No	No	No	No	Yes	-8.01	2	3	2	1	3	0.17	0	1	2	6.06
62	C[C@@H](C(=O)OCC(C)(C)C)NP(=O)(OC[C@@H]1[C@H]([C@H]([C@](O1)(C#N)C2=CC=C3N2N=CN=C3N)O)O)OC4=CC=CC=C4	134443512	C26H33N6O8P	588.55	41	15	0.46	12	12	4	145.36	213.36	3.38	1.59	1.82	-0.02	-0.61	1.23	-3.97	0.0631	0.000107	Soluble	-5.68	0.00122	2.08e-06	Moderately soluble	-4.36	0.0255	4.34e-05	Moderately soluble	Low	No	Yes	No	No	No	No	Yes	-8.76	2	3	2	1	2	0.17	0	1	2	6.2
63	CCC(CC)COC(=O)[C@H](C)N[P+](=O)OC[C@@H]1C[C@H]([C@](O1)(C#N)C2=CC=C3N2N=CN=C3N)O	134443511	C21H30N6O6P	493.47	34	9	0.62	12	10	3	122.2	208.23	2.97	1.82	1.71	-0.04	1.68	1.63	-3.45	0.175	0.000355	Soluble	-5.81	0.00076	1.54e-06	Moderately soluble	-3.45	0.176	0.000356	Soluble	Low	No	Yes	No	No	No	No	Yes	-8.02	1	1	2	1	1	0.55	0	1	2	5.65
64	CCOC(=O)[C@H](CCC1=CC=CC=C1)NP(=O)(OC[C@@H]2[C@H]([C@H]([C@](O2)(C)C3=CC=C4N3N=CN=C4N)O)O)OC5=CC=CC=C5	134443484	C30H36N5O8P	625.61	44	21	0.37	14	11	4	160.75	189.57	3.34	2.04	2.9	1.37	0.8	2.09	-4.43	0.0231	3.69e-05	Moderately soluble	-5.65	0.0014	2.24e-06	Moderately soluble	-6.73	0.000116	1.86e-07	Poorly soluble	Low	No	Yes	No	No	No	No	Yes	-8.67	2	3	2	1	3	0.17	0	1	2	6.45
65	CC(C(=O)O)NP(=O)(O)OC1[C@@H]2[C@]1([C@H]([C@](O2)(C)C3=CC=C4N3N=CN=C4N)O)O	134443483	C15H20N5O8P	429.32	29	9	0.53	6	11	6	95.4	211.57	1.21	-3.29	-1.52	-3.93	-3.71	-2.25	-0.26	234	0.546	Very soluble	-0.58	113	0.263	Very soluble	0.06	493	1.15	Soluble	Low	No	No	No	No	No	No	No	-11.25	2	1	1	1	4	0.11	0	1	1	5.2
66	C[C@@H](C(=O)OC)NP(=O)(OC[C@@H]1[C@H]([C@H]([C@](O1)(C#N)C2=CC=C3N2N=CN=C3N)O)O)OC4=CC=CC=C4	134443482	C22H25N6O8P	532.44	37	15	0.36	10	12	4	126.4	213.36	2.62	-0.13	0.41	-0.86	-1.91	0.02	-2.7	1.06	0.002	Soluble	-3.9	0.0675	0.000127	Soluble	-3.21	0.331	0.000622	Soluble	Low	No	Yes	No	No	No	No	No	-9.64	2	1	1	1	2	0.17	0	1	2	5.71
67	CCC(CC)COC(=O)[C@H](C)NP(=O)(OC[C@@]1([C@H]([C@H]([C@@H](O1)C2=CC=C3N2N=CN=C3N)F)O)C)OC4=CC=CC=C4	134177368	C27H37FN5O7P	593.58	41	15	0.52	14	11	3	149.73	169.34	3.56	2.8	4.11	1.85	1.32	2.73	-4.63	0.0139	2.34e-05	Moderately soluble	-6.01	0.000576	9.71e-07	Poorly soluble	-5.93	0.000691	1.16e-06	Moderately soluble	Low	No	Yes	No	No	No	No	Yes	-7.93	2	3	2	1	2	0.17	0	1	2	6.42
68	CC(C)OC(=O)CNP1(=O)NCC(=O)OC2C(CO1)OC([C@@]2(C)O)(C#N)C3=CC=C4N3N=CN=C4N	132170334	C20H26N7O8P	523.44	36	9	0.55	6	13	4	124.37	222.23	2.67	-1.27	-1.12	-1.35	-2.22	-0.66	-2.07	4.41	0.00843	Soluble	-2.9	0.659	0.00126	Soluble	-2.65	1.17	0.00223	Soluble	Low	No	Yes	No	No	No	No	No	-10.39	2	2	1	1	2	0.17	0	2	1	5.98
69	C[C@@H](C(=O)OC(C)C)NP1(=O)OCC2C([C@]([C@](O2)(C#N)C3=CC=C4N3N=CN=C4N)(C)O)OCO1	132170333	C20H27N6O8P	510.44	35	9	0.6	6	12	3	118.54	202.36	2.8	-0.56	0.51	-0.94	-1.62	0.04	-2.45	1.83	0.00358	Soluble	-3.22	0.308	0.000603	Soluble	-2.22	3.08	0.00604	Soluble	Low	No	Yes	No	No	No	Yes	No	-9.81	2	1	1	1	2	0.17	0	1	1	5.74
70	C[C@@H](C(=O)OC(C)C)NP1(=O)OC[C@@H]2C(C([C@](O2)(C#N)C3=CC=C4N3N=CN=C4N)(C)O)OCO1	132170332	C20H27N6O8P	510.44	35	9	0.6	6	12	3	118.54	202.36	2.8	-0.56	0.51	-0.94	-1.62	0.04	-2.45	1.83	0.00358	Soluble	-3.22	0.308	0.000603	Soluble	-2.22	3.08	0.00604	Soluble	Low	No	Yes	No	No	No	Yes	No	-9.81	2	1	1	1	2	0.17	0	1	1	5.74
71	CC(C)OC(=O)CNP1(=O)NCC(=O)OC2[C@@H](CO1)O[C@@](C2(C)O)(C#N)C3=CC=C4N3N=CN=C4N	132170331	C20H26N7O8P	523.44	36	9	0.55	6	13	4	124.37	222.23	2.3	-1.27	-1.12	-1.35	-2.22	-0.73	-2.07	4.41	0.00843	Soluble	-2.9	0.659	0.00126	Soluble	-2.65	1.17	0.00223	Soluble	Low	No	Yes	No	No	No	No	No	-10.39	2	2	1	1	2	0.17	0	2	1	5.98
72	CCC(CC)COC(=O)[C@H](C)NP(=O)(OC[C@@H]1[C@@H]2[C@H]([C@](O1)(C#N)C3=CC=C4N3N=CN=C4N)OC(O2)(C)C)OC5=CC=CC=C5	132046043	C30H39N6O8P	642.64	45	15	0.53	14	12	2	162.62	191.36	4.64	2.92	4.01	1.18	1.38	2.83	-4.99	0.00663	1.03e-05	Moderately soluble	-6.6	0.000161	2.51e-07	Poorly soluble	-6.38	0.00027	4.2e-07	Poorly soluble	Low	No	Yes	No	No	No	No	Yes	-8.15	2	3	2	1	3	0.17	0	1	2	6.73
73	CCC(CC)COC(=O)[C@H](C)NP(=O)(OC[C@@H]1[C@@H]2[C@H]([C@](O1)(C)C3=CC=C4N3N=CN=C4N)OC(O2)(C)C)OC5=CC=CC=C5	132046031	C30H42N5O8P	631.66	44	15	0.57	14	11	2	162.87	167.57	4.34	3.33	4.51	1.99	1.85	3.2	-5.18	0.00415	6.57e-06	Moderately soluble	-6.53	0.000188	2.98e-07	Poorly soluble	-6.69	0.000128	2.02e-07	Poorly soluble	Low	No	Yes	No	No	No	Yes	Yes	-7.79	2	3	2	1	3	0.17	0	1	2	6.82
74	CCC(CC)COC(=O)[C@H](C)N[P@](=O)(OC[C@@H]1[C@H]([C@H]([C@](O1)(C#N)C2=CC=C3N2N=CN=C3N)O[Si](C)(C)C(C)(C)C)O[Si](C)(C)C(C)(C)C)OC4=CC=CC=C4	131747566	C39H63N6O8PSi2	831.1	56	15	0.64	20	12	2	223.7	191.36	5.91	8	8.27	2.4	1.75	5.27	-8.91	1.02e-06	1.23e-09	Poorly soluble	-11.87	1.12e-09	1.34e-12	Insoluble	-9.23	4.89e-07	5.89e-10	Poorly soluble	Low	No	Yes	No	No	No	No	Yes	-5.69	2	4	2	2	5	0.17	0	2	3	8.31
75	CCCOC(=O)[C@H](C)NP(=O)(OC[C@@H]1C([C@]([C@](O1)(C#N)C2=CC=C3N2N=C(N=C3N)N)(F)Br)O)OC4=CC=CC=C4	130322050	C24H28BrFN7O7P	656.4	41	15	0.42	12	12	4	147.21	219.15	3.22	1.57	2.9	0.25	-0.23	1.54	-4.38	0.0275	4.19e-05	Moderately soluble	-5.78	0.00108	1.65e-06	Moderately soluble	-5.42	0.00251	3.82e-06	Moderately soluble	Low	No	Yes	No	No	No	No	Yes	-9.19	2	2	2	1	3	0.17	0	2	2	6.2
76	CCC(CC)COC(=O)[C@H](C)N[P@](=O)(OC[C@H]([C@H]([C@H](C1=CC=C2N1N=CN=C2N)O)O)OC)OC3=CC=CC=C3	130312855	C26H38N5O8P	579.58	40	15	0.5	17	11	4	148.11	189.57	2.39	1.74	2.57	0.8	0.76	1.65	-3.69	0.12	0.000206	Soluble	-5.34	0.00266	4.59e-06	Moderately soluble	-4.84	0.00844	1.46e-05	Moderately soluble	Low	No	Yes	No	No	No	No	Yes	-8.6	2	3	2	1	3	0.17	0	1	2	6.28
77	CC(C)OC(=O)[C@H](CC1=CC=CC=C1)NP(=O)(OC[C@@H]2[C@H]([C@H]([C@](O2)(C=NC)C3=CC=C4N3N=CN=C4N)O)O)OC5=CC=CC=C5	130312852	C31H37N6O8P	652.63	46	21	0.35	14	12	4	169.24	201.93	3.18	1.63	2.58	0.75	1.06	1.84	-4.33	0.0307	4.71e-05	Moderately soluble	-5.48	0.00215	3.29e-06	Moderately soluble	-6.41	0.000253	3.87e-07	Poorly soluble	Low	No	No	No	No	No	No	Yes	-9.12	2	3	2	1	3	0.17	0	2	2	6.64
78	CCOC(=O)[C@H](CC1=CC=CC=C1)NP(=O)(OC[C@@H]2[C@H]([C@H]([C@](O2)(C)C3=CC=C4N3N=CN=C4N)O)O)OC5=CC=CC=C5	130312851	C29H34N5O8P	611.58	43	21	0.34	13	11	4	155.94	189.57	2.47	1.68	2.51	1.18	0.39	1.65	-4.19	0.0392	6.4e-05	Moderately soluble	-5.28	0.00324	5.3e-06	Moderately soluble	-6.34	0.000277	4.53e-07	Poorly soluble	Low	No	No	No	No	No	No	Yes	-8.84	2	3	2	1	3	0.17	0	1	2	6.32
79	CCOC(=O)[C@H](C(C)C)NP(=O)(OC[C@@H]1[C@H]([C@H]([C@](O1)(C=NC)C2=CC=C3N2N=CN=C3N)O)O)OC4=CC=CC=C4	130312817	C26H35N6O8P	590.57	41	15	0.46	13	12	4	149.56	201.93	3.75	0.57	1.61	-0.02	0.03	1.19	-3.27	0.315	0.000533	Soluble	-4.38	0.0244	4.14e-05	Moderately soluble	-4.37	0.0254	4.3e-05	Moderately soluble	Low	No	Yes	No	No	No	No	Yes	-9.5	2	3	2	1	2	0.17	0	2	2	6.38
80	C[C@@H](C(=O)OCC(C)(C)C)N[P@](=O)(OC[C@@H]1[C@H]([C@H]([C@](O1)(C=NC)C2=CC=C3N2N=CN=C3N)O)O)OC4=CC=CC=C4	130312786	C27H37N6O8P	604.59	42	15	0.48	13	12	4	154.11	201.93	4.03	0.96	2	0.18	0.29	1.49	-3.6	0.152	0.000251	Soluble	-4.79	0.00985	1.63e-05	Moderately soluble	-4.74	0.0111	1.84e-05	Moderately soluble	Low	No	Yes	No	No	No	No	Yes	-9.31	2	3	2	1	3	0.17	0	2	2	6.51
81	CCC(CC)COC(=O)[C@H](C)N[P@](=O)(OC[C@H](C[C@H](C1=CC=C2N1N=CN=C2N)OC(C)(C)O)OC)OC3=CC=CC=C3	130312755	C29H44N5O8P	621.66	43	15	0.55	19	11	3	162.49	178.57	4.59	3.29	4.35	1.8	2	3.21	-4.77	0.0105	1.69e-05	Moderately soluble	-6.72	0.00012	1.93e-07	Poorly soluble	-6.28	0.000329	5.3e-07	Poorly soluble	Low	No	Yes	No	No	No	No	Yes	-7.76	2	3	2	1	4	0.17	0	2	2	6.51
82	CCC(CC)COC(=O)CN[P+](=O)OC[C@@H]1[C@H]([C@H]([C@](O1)(C#N)C2=CC=C3N2N=CN=C3N)O)O	130312749	C20H28N6O7P	495.45	34	9	0.6	12	11	4	118.55	228.46	2.31	0.44	0.29	-1.01	0.57	0.52	-2.59	1.27	0.00255	Soluble	-4.81	0.00775	1.57e-05	Moderately soluble	-2.61	1.22	0.00246	Soluble	Low	No	Yes	No	No	No	No	Yes	-9.01	1	1	2	1	2	0.55	0	1	2	5.57
83	C[C@@H](C(=O)OC(C)C)NP(=O)(OC[C@@H]1[C@H]([C@H]([C@](O1)(C=NC)C2=CC=C3N2N=CN=C3N)O)O)OC4=CC=CC=C4	130312743	C25H33N6O8P	576.54	40	15	0.44	12	12	4	144.75	201.93	3.44	0.04	1.36	-0.22	-0.38	0.85	-2.93	0.685	0.00119	Soluble	-3.83	0.0846	0.000147	Soluble	-3.98	0.0602	0.000104	Soluble	Low	No	Yes	No	No	No	No	Yes	-9.79	2	3	2	1	2	0.17	0	2	2	6.26
84	C[C@@H](C(=O)OC1CCC1)NP(=O)(OC[C@@H]2[C@H]([C@H]([C@](O2)(C=NC)C3=CC=C4N3N=CN=C4N)O)O)OC5=CC=CC=C5	130312742	C26H33N6O8P	588.55	41	15	0.46	12	12	4	147.45	201.93	3.39	0.15	1.51	-0.02	-0.37	0.93	-3.06	0.51	0.000866	Soluble	-3.95	0.0664	0.000113	Soluble	-4.02	0.0562	9.55e-05	Moderately soluble	Low	No	Yes	No	No	No	No	Yes	-9.78	2	3	2	1	2	0.17	0	2	2	6.33
85	CCOC(=O)[C@H](C(C)C)NP(=O)(OC[C@@H]1[C@H]([C@H]([C@](O1)(C)C2=CC=C3N2N=CN=C3N)O)O)OC4=CC=CC=C4	130312738	C25H34N5O8P	563.54	39	15	0.48	12	11	4	141.07	189.57	3.18	1.06	1.93	0.59	-0.4	1.27	-3.49	0.181	0.00032	Soluble	-4.63	0.0131	2.33e-05	Moderately soluble	-4.31	0.0277	4.91e-05	Moderately soluble	Low	No	Yes	No	No	No	No	Yes	-8.98	2	3	2	1	2	0.17	0	1	2	6.18
86	C[C@@H](C(=O)OC(C)C)N[P@](=O)(OC[C@@H]1[C@H]([C@H]([C@](O1)(C)C2=CC=C3N2N=CN=C3N)O)O)OC4=CC=CC=C4	130312735	C24H32N5O8P	549.51	38	15	0.46	11	11	4	136.26	189.57	3.97	0.53	1.68	0.39	-0.81	1.15	-3.15	0.392	0.000713	Soluble	-4.08	0.0455	8.28e-05	Moderately soluble	-3.92	0.0658	0.00012	Soluble	Low	No	Yes	No	No	No	No	No	-9.28	2	2	2	1	2	0.17	0	1	2	6.06
87	CCC(CC)COC(=O)[C@H](C)N[P@](=O)(OC[C@@H]1[C@H]([C@H]([C@](O1)(CN=C)C2=CC=C3N2N=CN=C3N)O)O)OC4=CC=CC=C4	130312733	C28H39N6O8P	618.62	43	15	0.5	16	12	4	159.17	201.93	2.75	2.54	2.39	0.38	1.03	1.82	-4.48	0.0206	3.33e-05	Moderately soluble	-6.43	0.000231	3.74e-07	Poorly soluble	-5.51	0.0019	3.07e-06	Moderately soluble	Low	No	Yes	No	No	No	No	Yes	-8.27	2	3	2	1	4	0.17	0	2	2	6.58
88	C[C@@H](C(=O)OC1CCCC1)NP(=O)(OC[C@@H]2[C@H]([C@H]([C@](O2)(C=NC)C3=CC=C4N3N=CN=C4N)O)O)OC5=CC=CC=C5	130312732	C27H35N6O8P	602.58	42	15	0.48	12	12	4	152.25	201.93	3.61	0.51	1.9	0.18	-0.13	1.21	-3.37	0.257	0.000427	Soluble	-4.32	0.0288	4.78e-05	Moderately soluble	-4.28	0.0316	5.24e-05	Moderately soluble	Low	No	Yes	No	No	No	No	Yes	-9.61	2	3	2	1	3	0.17	0	2	2	6.44
89	C[C@@]1([C@@H]([C@@H]([C@H](O1)COP(=O)(O)OC2=CC=CC=C2)O)O)C3=CC=C4N3N=CN=C4N	130312728	C18H21N4O7P	436.36	30	15	0.33	6	9	4	104.49	171.47	1.67	-0.85	0.74	-0.18	-1.12	0.05	-1.98	4.53	0.0104	Very soluble	-2.27	2.34	0.00537	Soluble	-2.47	1.47	0.00337	Soluble	Low	No	No	No	No	No	No	No	-9.57	1	0	1	1	1	0.11	0	1	1	4.91
90	CCC(CC)COC(=O)[C@H](C)NP(=O)(OCC1[C@H]([C@H]([C@](O1)(C)C2=CC=C3N2N=CN=C3N)O)O)OC4=CC=CC=C4	126719495	C27H38N5O8P	591.59	41	15	0.52	14	11	4	150.68	189.57	3.91	1.77	2.71	1	0.42	1.96	-3.97	0.0634	0.000107	Soluble	-5.37	0.00253	4.28e-06	Moderately soluble	-5.08	0.0049	8.28e-06	Moderately soluble	Low	No	Yes	No	No	No	No	Yes	-8.65	2	3	2	1	2	0.17	0	1	2	6.44
91	C[C@@H](C(=O)OCC(C)(C)C)NP(=O)(OC[C@@H]1[C@H]([C@H]([C@](O1)(C)C2=CC=C3N2N=CN=C3N)O)O)OC4=CC=CC=C4	126719290	C26H36N5O8P	577.57	40	15	0.5	12	11	4	145.61	189.57	3.28	1.45	2.32	0.8	-0.15	1.54	-3.82	0.0874	0.000151	Soluble	-5.04	0.00531	9.19e-06	Moderately soluble	-4.68	0.0121	2.1e-05	Moderately soluble	Low	No	Yes	No	No	No	No	Yes	-8.79	2	3	2	1	2	0.17	0	1	2	6.31
92	CCOC(=O)[C@H](C)NP(=O)(OC[C@@H]1[C@H]([C@H]([C@](O1)(C=NC)C2=CC=C3N2N=CN=C3N)O)O)OC4=CC=CC=C4	126719225	C24H31N6O8P	562.51	39	15	0.42	12	12	4	139.95	201.93	3.38	-0.4	0.97	-0.43	-0.62	0.58	-2.57	1.52	0.0027	Soluble	-3.38	0.236	0.00042	Soluble	-3.97	0.0606	0.000108	Soluble	Low	No	Yes	No	No	No	No	Yes	-10.02	2	2	2	1	2	0.17	0	2	2	6.14
93	CCC(CC)COC(=O)[C@H](C)N[P@](=O)(OC[C@@H]1[C@@H]2[C@H]([C@](O1)(C)C3=CC=C4N3N=CN=C4N)OC(O2)(C)C)OC5=CC=CC=C5	126719152	C30H42N5O8P	631.66	44	15	0.57	14	11	2	162.87	167.57	4.34	3.33	4.51	1.99	1.85	3.2	-5.18	0.00415	6.57e-06	Moderately soluble	-6.53	0.000188	2.98e-07	Poorly soluble	-6.69	0.000128	2.02e-07	Poorly soluble	Low	No	Yes	No	No	No	Yes	Yes	-7.79	2	3	2	1	3	0.17	0	1	2	6.82
94	CCOC(=O)[C@H](C)NP(=O)(N[C@@H](C)C(=O)OCC)OC[C@@H]1[C@H]([C@H]([C@](O1)(C)C2=CC=C3N2N=CN=C3N)O)O	126719104	C22H35N6O9P	558.52	38	9	0.64	14	13	5	133.56	218.67	3.59	-1.31	-0.25	-0.83	-1.82	-0.12	-1.73	10.4	0.0187	Very soluble	-2.78	0.919	0.00164	Soluble	-2.59	1.43	0.00256	Soluble	Low	No	Yes	No	No	No	No	No	-10.64	2	3	2	1	2	0.17	0	2	2	6.18
95	C[C@@H](C(=O)OC1CCCCC1)NP(=O)(OC[C@@H]2[C@H]([C@H]([C@](O2)(C=NC)C3=CC=C4N3N=CN=C4N)O)O)OC5=CC=CC=C5	126719090	C28H37N6O8P	616.6	43	15	0.5	12	12	4	157.06	201.93	3.36	1.05	2.29	0.38	0.1	1.44	-3.79	0.0999	0.000162	Soluble	-4.88	0.0081	1.31e-05	Moderately soluble	-4.54	0.0177	2.88e-05	Moderately soluble	Low	No	Yes	No	No	No	No	Yes	-9.32	2	3	2	1	3	0.17	0	2	2	6.56
96	CC(C)OC(=O)C(C)(C)NP(=O)(OCC1[C@H]([C@H]([C@](O1)(C#N)C2=CC=C3N2N=CN=C3N)O)O)OC4=CC=CC=C4	126719063	C25H31N6O8P	574.52	40	15	0.44	11	12	4	140.85	213.36	2.87	0.86	1.57	-0.22	-1.02	0.81	-3.5	0.184	0.00032	Soluble	-4.92	0.00684	1.19e-05	Moderately soluble	-3.98	0.0607	0.000106	Soluble	Low	No	Yes	No	No	No	No	Yes	-9.19	2	3	2	1	2	0.17	0	1	2	5.95
97	CCOC(=O)C(C)(C)NP(=O)(OC[C@@H]1[C@H]([C@H]([C@](O1)(C)C2=CC=C3N2N=CN=C3N)O)O)OC4=CC=CC=C4	126719062	C24H32N5O8P	549.51	38	15	0.46	11	11	4	136.3	189.57	3.75	0.28	1.68	0.39	-0.79	1.06	-2.99	0.563	0.00102	Soluble	-3.82	0.0827	0.00015	Soluble	-4.28	0.029	5.27e-05	Moderately soluble	Low	No	Yes	No	No	No	No	No	-9.45	2	2	2	1	2	0.17	0	1	2	5.94
98	CCC(CC)COC(=O)[C@H](C)NP(=O)(OC1[C@@H]2[C@]1([C@H]([C@](O2)(C)C3=CC=C4N3N=CN=C4N)O)O)OC5=CC=CC=C5	126693187	C27H36N5O8P	589.58	41	15	0.52	13	11	4	148.61	189.57	3.77	1.43	2.46	1	0.23	1.78	-3.81	0.0915	0.000155	Soluble	-5.02	0.00568	9.64e-06	Moderately soluble	-4.94	0.00677	1.15e-05	Moderately soluble	Low	No	Yes	No	No	No	No	Yes	-8.88	2	3	2	1	2	0.17	0	1	2	6.46
99	CC(C)OC(=O)C(C)(C)NP(=O)(OC[C@@H]1[C@H]([C@H]([C@](O1)(C=NC)C2=CC=C3N2N=CN=C3N)O)O)OC4=CC=CC=C4	126693174	C26H35N6O8P	590.57	41	15	0.46	12	12	4	149.6	201.93	3.24	0.23	1.75	-0.02	-0.12	1.02	-3.13	0.443	0.00075	Soluble	-4.03	0.0551	9.32e-05	Moderately soluble	-4.35	0.0264	4.47e-05	Moderately soluble	Low	No	Yes	No	No	No	No	Yes	-9.74	2	3	2	1	2	0.17	0	2	2	6.26
100	CCOC(=O)[C@H](C)NP(=O)(N[C@@H](C)C(=O)OCC)OC[C@@H]1[C@H]([C@H]([C@](O1)(CN=C)C2=CC=C3N2N=CN=C3N)O)O	126693161	C23H36N7O9P	585.55	40	9	0.61	16	14	5	142.05	231.03	3.45	-0.55	-0.57	-1.42	-1.21	-0.06	-2.23	3.41	0.00583	Soluble	-3.83	0.0862	0.000147	Soluble	-3.02	0.555	0.000948	Soluble	Low	No	Yes	No	No	No	No	No	-10.26	2	4	2	1	3	0.17	0	3	2	6.34
101	C[C@@H](C(=O)OC1CCCC1)N[P@](=O)(OC[C@@H]2[C@H]([C@H]([C@](O2)(C)C3=CC=C4N3N=CN=C4N)O)O)OC5=CC=CC=C5	126693155	C26H34N5O8P	575.55	40	15	0.5	11	11	4	143.76	189.57	3.83	1	2.21	0.8	-0.56	1.46	-3.59	0.148	0.000257	Soluble	-4.57	0.0155	2.69e-05	Moderately soluble	-4.22	0.0344	5.98e-05	Moderately soluble	Low	No	Yes	No	No	No	No	Yes	-9.1	2	3	2	1	2	0.17	0	1	2	6.24
102	CCC(CC)COC(=O)[C@H](C)NP(=O)(OC[C@@H]1[C@H]([C@H]([C@](O1)(CN=C)C2=CC=C3N2N=CN=C3N)O)O)OC4=CC=CC=C4	126693150	C28H39N6O8P	618.62	43	15	0.5	16	12	4	159.17	201.93	2.75	2.54	2.39	0.38	1.03	1.82	-4.48	0.0206	3.33e-05	Moderately soluble	-6.43	0.000231	3.74e-07	Poorly soluble	-5.51	0.0019	3.07e-06	Moderately soluble	Low	No	Yes	No	No	No	No	Yes	-8.27	2	3	2	1	4	0.17	0	2	2	6.58
103	CCC(CC)COC(=O)[C@H](C)N[P+](=O)OC[C@@H]1[C@@H]2[C@H]([C@](O1)(C#N)C3=CC=C4N3N=CN=C4N)OC(O2)(C)C	126693147	C24H34N6O7P	549.54	38	9	0.67	12	11	2	135.55	206.46	3.54	1.85	2.48	0.27	2.24	2.08	-3.8	0.0879	0.00016	Soluble	-5.81	0.000858	1.56e-06	Moderately soluble	-4.24	0.0315	5.73e-05	Moderately soluble	Low	No	Yes	No	No	No	No	Yes	-8.34	2	3	2	1	2	0.17	0	1	2	6.21
104	CCC(CC)COC(=O)[C@H](C)N[P@](=O)(OC[C@@H]1[C@@H]2[C@H]([C@](O1)(CN=C)C3=CC=C4N3N=CN=C4N)OC(O2)(C)C)OC5=CC=CC=C5	126693146	C31H43N6O8P	658.68	46	15	0.55	16	12	2	171.36	179.93	4.65	4.1	4.19	1.37	2.46	3.35	-5.69	0.00134	2.03e-06	Moderately soluble	-7.58	1.72e-05	2.6e-08	Poorly soluble	-7.12	4.96e-05	7.53e-08	Poorly soluble	Low	No	Yes	No	No	No	No	Yes	-7.41	2	3	2	1	4	0.17	0	2	3	6.97
105	CCC(CC)COC(=O)[C@H](C)NP(=O)(OC[C@@H]1CC[C@](O1)(C#N)C2=CC=C3N2N=CN=C3N)OC4=CC=CC=C4	126693145	C27H35N6O6P	570.58	40	15	0.48	14	10	2	148.11	172.9	3.44	3.31	4.27	1.67	1.71	2.88	-4.82	0.00871	1.53e-05	Moderately soluble	-6.62	0.000138	2.42e-07	Poorly soluble	-6.42	0.000217	3.81e-07	Poorly soluble	Low	No	Yes	No	No	No	Yes	Yes	-7.43	2	3	2	1	1	0.17	0	1	2	5.97
106	C[C@@H](C(=O)OC1CCCCC1)NP(=O)(OC[C@@H]2[C@H]([C@H]([C@](O2)(CN=C)C3=CC=C4N3N=CN=C4N)O)O)OC5=CC=CC=C5	126693137	C28H37N6O8P	616.6	43	15	0.5	13	12	4	157.06	201.93	2.96	2.3	2.29	0.38	0.27	1.64	-4.51	0.019	3.08e-05	Moderately soluble	-6.18	0.000409	6.63e-07	Poorly soluble	-4.92	0.0075	1.22e-05	Moderately soluble	Low	No	Yes	No	No	No	No	Yes	-8.43	2	3	2	1	3	0.17	0	2	2	6.51
107	C[C@@H](C(=O)OC)N[P@](=O)(OC[C@@H]1[C@H]([C@H]([C@](O1)(C)C2=CC=C3N2N=CN=C3N)O)O)OC4=CC=CC=C4	126693136	C22H28N5O8P	521.46	36	15	0.41	10	11	4	126.65	189.57	2.89	-0.27	0.9	-0.04	-1.45	0.41	-2.55	1.47	0.00281	Soluble	-3.25	0.292	0.00056	Soluble	-3.52	0.157	0.000302	Soluble	Low	No	Yes	No	No	No	No	No	-9.67	2	1	1	1	2	0.17	0	1	2	5.82
108	C[C@@H](C(=O)OC(C)C)NP(=O)(OC[C@@H]1[C@H]([C@H]([C@](O1)(C)C2=CC=C3N2N=CN=C3N)O)O)OC4=CC=CC=C4	126693130	C24H32N5O8P	549.51	38	15	0.46	11	11	4	136.26	189.57	3.97	0.53	1.68	0.39	-0.81	1.15	-3.15	0.392	0.000713	Soluble	-4.08	0.0455	8.28e-05	Moderately soluble	-3.92	0.0658	0.00012	Soluble	Low	No	Yes	No	No	No	No	No	-9.28	2	2	2	1	2	0.17	0	1	2	6.06
109	CCC(CC)COC(=O)[C@H](C)N[P@](=O)(OC[C@@H]1[C@H]([C@H]([C@](O1)(C=NC)C2=CC=C3N2N=CN=C3N)O)O)OC4=CC=CC=C4	126693120	C28H39N6O8P	618.62	43	15	0.5	15	12	4	159.17	201.93	4.16	1.28	2.39	0.38	0.85	1.81	-3.75	0.11	0.000178	Soluble	-5.12	0.00469	7.59e-06	Moderately soluble	-5.14	0.00449	7.26e-06	Moderately soluble	Low	No	Yes	No	No	No	No	Yes	-9.16	2	3	2	1	3	0.17	0	2	2	6.64
110	CCC(CC)COC(=O)[C@H](C)N[P@@](=O)(OC[C@@H]1[C@H]([C@H]([C@](O1)(CN=C)C2=CC=C3N2N=CN=C3N)O)O)OC4=CC=CC=C4	126693119	C28H39N6O8P	618.62	43	15	0.5	16	12	4	159.17	201.93	2.75	2.54	2.39	0.38	1.03	1.82	-4.48	0.0206	3.33e-05	Moderately soluble	-6.43	0.000231	3.74e-07	Poorly soluble	-5.51	0.0019	3.07e-06	Moderately soluble	Low	No	Yes	No	No	No	No	Yes	-8.27	2	3	2	1	4	0.17	0	2	2	6.58
111	CCC(CC)COC(=O)[C@H](C)N[P@@](=O)(OC[C@@H]1[C@H]([C@H]([C@](O1)(C=NC)C2=CC=C3N2N=CN=C3N)O)O)OC4=CC=CC=C4	126693118	C28H39N6O8P	618.62	43	15	0.5	15	12	4	159.17	201.93	4.16	1.28	2.39	0.38	0.85	1.81	-3.75	0.11	0.000178	Soluble	-5.12	0.00469	7.59e-06	Moderately soluble	-5.14	0.00449	7.26e-06	Moderately soluble	Low	No	Yes	No	No	No	No	Yes	-9.16	2	3	2	1	3	0.17	0	2	2	6.64
112	CCC(CC)COC(=O)[C@H](C)N[P@](=O)(OC[C@@H]1[C@@H]2[C@H]([C@](O1)(C=NC)C3=CC=C4N3N=CN=C4N)OC(O2)(C)C)OC5=CC=CC=C5	126693038	C31H43N6O8P	658.68	46	15	0.55	15	12	2	171.36	179.93	4	2.84	4.19	1.37	2.29	2.94	-4.96	0.00715	1.09e-05	Moderately soluble	-6.28	0.000348	5.29e-07	Poorly soluble	-6.75	0.000117	1.78e-07	Poorly soluble	Low	No	Yes	No	No	No	No	Yes	-8.3	2	3	2	1	3	0.17	0	2	2	7.03
113	C[C@@H](C(=O)OC1CCCC1)NP(=O)(OC[C@@H]2[C@H]([C@H]([C@](O2)(CN=C)C3=CC=C4N3N=CN=C4N)O)O)OC5=CC=CC=C5	126693037	C27H35N6O8P	602.58	42	15	0.48	13	12	4	152.25	201.93	2.76	1.76	1.9	0.18	0.04	1.33	-4.09	0.0489	8.11e-05	Moderately soluble	-5.62	0.00145	2.41e-06	Moderately soluble	-4.66	0.0133	2.21e-05	Moderately soluble	Low	No	Yes	No	No	No	No	Yes	-8.73	2	3	2	1	3	0.17	0	2	2	6.39
114	C[C@@H](C(=O)OC1CCCCC1)NP(=O)(OC[C@@H]2[C@H]([C@H]([C@](O2)(C)C3=CC=C4N3N=CN=C4N)O)O)OC5=CC=CC=C5	126693036	C27H36N5O8P	589.58	41	15	0.52	11	11	4	148.57	189.57	3.32	1.54	2.6	1	-0.32	1.63	-4.01	0.0576	9.77e-05	Moderately soluble	-5.13	0.00437	7.41e-06	Moderately soluble	-4.48	0.0193	3.28e-05	Moderately soluble	Low	No	Yes	No	No	No	No	Yes	-8.8	2	3	2	1	2	0.17	0	1	2	6.36
115	CCOC(=O)[C@H](C)NP(=O)(OC[C@@H]1[C@H]([C@H]([C@](O1)(C)C2=CC=C3N2N=CN=C3N)O)O)OC4=CC=CC=C4	126693032	C23H30N5O8P	535.49	37	15	0.43	11	11	4	131.45	189.57	3.11	0.09	1.29	0.17	-1.04	0.73	-2.79	0.867	0.00162	Soluble	-3.63	0.127	0.000237	Soluble	-3.91	0.0662	0.000124	Soluble	Low	No	Yes	No	No	No	No	Yes	-9.5	2	2	2	1	2	0.17	0	1	2	5.94
116	CCC(CC)COC(=O)[C@H](C)N[P+](=O)OC[C@@H]1CC[C@](O1)(C#N)C2=CC=C3N2N=CN=C3N	126693021	C21H30N6O5P	477.47	33	9	0.62	12	9	2	121.04	188	2.62	2.24	2.74	0.72	2.55	2.17	-3.62	0.114	0.000239	Soluble	-5.82	0.000717	1.5e-06	Moderately soluble	-4.27	0.0256	5.36e-05	Moderately soluble	Low	No	Yes	No	No	No	No	Yes	-7.62	1	0	2	1	1	0.55	0	1	2	5.49
117	CCC(CC)COC(=O)[C@H](C)N[P@](=O)(OC[C@@H]1[C@H]([C@H]([C@](O1)(C)C2=CC=C3N2N=CN=C3N)O)O)OC4=CC=CC=C4	126693020	C27H38N5O8P	591.59	41	15	0.52	14	11	4	150.68	189.57	3.91	1.77	2.71	1	0.42	1.96	-3.97	0.0634	0.000107	Soluble	-5.37	0.00253	4.28e-06	Moderately soluble	-5.08	0.0049	8.28e-06	Moderately soluble	Low	No	Yes	No	No	No	No	Yes	-8.65	2	3	2	1	2	0.17	0	1	2	6.44
118	CCC(CC)COC(=O)[C@H](C)N[P@@](=O)(OC[C@@H]1[C@H]([C@H]([C@](O1)(C)C2=CC=C3N2N=CN=C3N)O)O)OC4=CC=CC=C4	126693018	C27H38N5O8P	591.59	41	15	0.52	14	11	4	150.68	189.57	3.91	1.77	2.71	1	0.42	1.96	-3.97	0.0634	0.000107	Soluble	-5.37	0.00253	4.28e-06	Moderately soluble	-5.08	0.0049	8.28e-06	Moderately soluble	Low	No	Yes	No	No	No	No	Yes	-8.65	2	3	2	1	2	0.17	0	1	2	6.44
119	C[C@@H](C(=O)OC1CCCC1)NP(=O)(OC[C@@H]2[C@H]([C@H]([C@](O2)(C)C3=CC=C4N3N=CN=C4N)O)O)OC5=CC=CC=C5	126693017	C26H34N5O8P	575.55	40	15	0.5	11	11	4	143.76	189.57	3.83	1	2.21	0.8	-0.56	1.46	-3.59	0.148	0.000257	Soluble	-4.57	0.0155	2.69e-05	Moderately soluble	-4.22	0.0344	5.98e-05	Moderately soluble	Low	No	Yes	No	No	No	No	Yes	-9.1	2	3	2	1	2	0.17	0	1	2	6.24
120	CCC(CC)COC(=O)[C@H](C)NP(=O)(OC[C@@H]1[C@H]([C@H]([C@](O1)(C)C2=CC=C3N2N=CN=C3N)O)O)OC4=CC=CC=C4	126693015	C27H38N5O8P	591.59	41	15	0.52	14	11	4	150.68	189.57	3.91	1.77	2.71	1	0.42	1.96	-3.97	0.0634	0.000107	Soluble	-5.37	0.00253	4.28e-06	Moderately soluble	-5.08	0.0049	8.28e-06	Moderately soluble	Low	No	Yes	No	No	No	No	Yes	-8.65	2	3	2	1	2	0.17	0	1	2	6.44
121	CCC(CC)COC(=O)[C@H](C)N[P+](=O)OC[C@@H]1[C@H]([C@H]([C@](O1)(C#N)C2=CC=C3N2N=CN=C3N)O)O	126692987	C21H30N6O7P	509.47	35	9	0.62	12	11	4	123.36	228.46	3.38	0.84	0.68	-0.78	0.81	0.98	-2.93	0.604	0.00119	Soluble	-5.22	0.00307	6.02e-06	Moderately soluble	-2.62	1.21	0.00238	Soluble	Low	No	Yes	No	No	No	No	Yes	-8.81	2	1	2	1	2	0.17	0	1	2	5.79
122	C[C@@H](C(=O)OC1CCC1)NP(=O)(OC2[C@@H]3[C@]2([C@H]([C@](O3)(C)C4=CC=C5N4N=CN=C5N)O)O)OC6=CC=CC=C6	126692958	C25H30N5O8P	559.51	39	15	0.48	10	11	4	136.88	189.57	3.17	0.3	1.58	0.59	-0.97	0.93	-3.12	0.422	0.000754	Soluble	-3.84	0.0802	0.000143	Soluble	-3.82	0.0847	0.000151	Soluble	Low	No	No	No	No	No	No	Yes	-9.5	2	2	1	1	2	0.17	0	1	2	6.16
123	CC(C)OC(=O)[C@H](CC1=CC=CC=C1)NP(=O)(OC2[C@@H]3[C@]2([C@H]([C@](O3)(C)C4=CC=C5N4N=CN=C5N)O)O)OC6=CC=CC=C6	126692957	C30H34N5O8P	623.59	44	21	0.37	12	11	4	158.67	189.57	3.98	1.77	2.66	1.37	0.44	2.04	-4.38	0.0258	4.14e-05	Moderately soluble	-5.37	0.00267	4.28e-06	Moderately soluble	-6.21	0.00038	6.1e-07	Poorly soluble	Low	No	No	No	No	No	No	Yes	-8.85	2	3	2	1	3	0.17	0	1	2	6.47
124	C[C@@H](C(=O)OCC(C)(C)C)N[P@](=O)(OC[C@@H]1[C@H]([C@H]([C@](O1)(C)C2=CC=C3N2N=CN=C3N)O)O)OC4=CC=CC=C4	126692947	C26H36N5O8P	577.57	40	15	0.5	12	11	4	145.61	189.57	3.28	1.45	2.32	0.8	-0.15	1.54	-3.82	0.0874	0.000151	Soluble	-5.04	0.00531	9.19e-06	Moderately soluble	-4.68	0.0121	2.1e-05	Moderately soluble	Low	No	Yes	No	No	No	No	Yes	-8.79	2	3	2	1	2	0.17	0	1	2	6.31
125	C[C@@H](C(=O)OC)N[P@](=O)(OC[C@@H]1[C@H]([C@H]([C@](O1)(C=NC)C2=CC=C3N2N=CN=C3N)O)O)OC4=CC=CC=C4	126692946	C23H29N6O8P	548.49	38	15	0.39	11	12	4	135.14	201.93	3.28	-0.76	0.58	-0.64	-1.02	0.29	-2.33	2.58	0.0047	Soluble	-3	0.545	0.000993	Soluble	-3.58	0.144	0.000263	Soluble	Low	No	Yes	No	No	No	No	No	-10.19	2	2	2	1	2	0.17	0	2	2	6.02
126	CC(C)OC(=O)[C@H](CC1=CC=CC=C1)NP(=O)(OC[C@@H]2[C@H]([C@H]([C@](O2)(C)C3=CC=C4N3N=CN=C4N)O)O)OC5=CC=CC=C5	126692945	C30H36N5O8P	625.61	44	21	0.37	13	11	4	160.75	189.57	3.67	2.12	2.9	1.37	0.63	2.14	-4.55	0.0176	2.82e-05	Moderately soluble	-5.73	0.00116	1.85e-06	Moderately soluble	-6.36	0.000276	4.41e-07	Poorly soluble	Low	No	Yes	No	No	No	No	Yes	-8.61	2	3	2	1	3	0.17	0	1	2	6.44
127	C[C@@H](C(=O)OC1CCC1)NP(=O)(OC[C@@H]2[C@H]([C@H]([C@](O2)(C)C3=CC=C4N3N=CN=C4N)O)O)OC5=CC=CC=C5	126692943	C25H32N5O8P	561.52	39	15	0.48	11	11	4	138.95	189.57	3.85	0.64	1.82	0.59	-0.79	1.22	-3.28	0.292	0.000521	Soluble	-4.2	0.0357	6.36e-05	Moderately soluble	-3.96	0.0613	0.000109	Soluble	Low	No	Yes	No	No	No	No	Yes	-9.27	2	3	2	1	2	0.17	0	1	2	6.13
128	CC(C)OC(=O)C(C)(C)NP(=O)(OC[C@@H]1[C@H]([C@H]([C@](O1)(C)C2=CC=C3N2N=CN=C3N)O)O)OC4=CC=CC=C4	126692942	C25H34N5O8P	563.54	39	15	0.48	11	11	4	141.11	189.57	3.65	0.72	2.07	0.59	-0.56	1.3	-3.35	0.254	0.000451	Soluble	-4.28	0.0296	5.26e-05	Moderately soluble	-4.29	0.0288	5.12e-05	Moderately soluble	Low	No	Yes	No	No	No	No	No	-9.23	2	3	2	1	2	0.17	0	1	2	6.06
129	CCOC(=O)C(C)(C)NP(=O)(OC[C@@H]1[C@H]([C@H]([C@](O1)(CN=C)C2=CC=C3N2N=CN=C3N)O)O)OC4=CC=CC=C4	126692941	C25H33N6O8P	576.54	40	15	0.44	13	12	4	144.79	201.93	3.35	1.05	1.36	-0.22	-0.19	1.07	-3.5	0.184	0.000319	Soluble	-4.88	0.00758	1.31e-05	Moderately soluble	-4.71	0.0112	1.95e-05	Moderately soluble	Low	No	Yes	No	No	No	No	Yes	-9.07	2	3	2	1	2	0.17	0	2	2	6.09
130	CCC(CC)COC(=O)[C@H](C)NP(=O)(OC[C@@H]1[C@H]([C@H]([C@](O1)(C=NC)C2=CC=C3N2N=CN=C3N)O)O)OC4=CC=CC=C4	126692940	C28H39N6O8P	618.62	43	15	0.5	15	12	4	159.17	201.93	4.16	1.28	2.39	0.38	0.85	1.81	-3.75	0.11	0.000178	Soluble	-5.12	0.00469	7.59e-06	Moderately soluble	-5.14	0.00449	7.26e-06	Moderately soluble	Low	No	Yes	No	No	No	No	Yes	-9.16	2	3	2	1	3	0.17	0	2	2	6.64
131	CCOC(=O)[C@H](C)NP(=O)(N[C@@H](C)C(=O)OCC)OC[C@@H]1[C@H]([C@H]([C@](O1)(C=NC)C2=CC=C3N2N=CN=C3N)O)O	126692939	C23H36N7O9P	585.55	40	9	0.61	15	14	5	142.05	231.03	3.75	-1.8	-0.57	-1.42	-1.38	-0.28	-1.51	18	0.0307	Very soluble	-2.53	1.71	0.00292	Soluble	-2.65	1.31	0.00224	Soluble	Low	No	Yes	No	No	No	No	No	-11.15	2	4	2	1	2	0.17	0	3	2	6.39
132	CCC(CC)C[C@@](C)(C(=O)O)NP(=O)(OC[C@@H]1[C@H]([C@H]([C@](O1)(C#N)C2=CC=C3N2N=CN=C3N)O)O)OC4=CC=CC=C4	126666328	C27H35N6O8P	602.58	42	15	0.48	13	12	5	150.95	224.36	2.89	2.13	2.51	-2.03	-0.35	1.03	-4.32	0.0286	4.74e-05	Moderately soluble	-6.47	0.000203	3.36e-07	Poorly soluble	-4.45	0.0213	3.54e-05	Moderately soluble	Low	No	Yes	No	No	No	No	Yes	-8.46	2	3	2	1	3	0.11	0	1	2	6.27
133	C[C@@H](C(=O)OC(C)C)NP(=O)(OC1=CC=CC=C1)OC(C)[C@@H]2[C@H]([C@@]([C@](O2)(C#N)C3=CC=C4N3N=CN=C4N)(C)O)OC(=O)C(C)C	126590621	C30H39N6O9P	658.64	46	15	0.5	14	13	3	165.01	219.43	3.95	2.9	3.17	0.77	0.68	2.29	-5.07	0.00563	8.55e-06	Moderately soluble	-7.17	4.47e-05	6.78e-08	Poorly soluble	-5.2	0.00417	6.32e-06	Moderately soluble	Low	No	Yes	No	No	No	No	Yes	-8.26	2	3	2	1	3	0.17	0	2	2	6.76
134	CCOC(=O)[C@H](C)N[P@](=O)(OC[C@@H]1[C@H]([C@H]([C@](O1)(C#N)C2=CC=C3N2N=CN=C3N)O)O)OC4=CC=CC=C4	124131219	C23H27N6O8P	546.47	38	15	0.39	11	12	4	131.2	213.36	2.17	0.23	0.8	-0.64	-1.51	0.21	-2.94	0.629	0.00115	Soluble	-4.27	0.0293	5.36e-05	Moderately soluble	-3.59	0.139	0.000255	Soluble	Low	No	Yes	No	No	No	No	Yes	-9.47	2	2	2	1	2	0.17	0	1	2	5.83
135	CCOC(=O)[C@H](C)NP(=O)(N[C@@H](C)C(=O)OC)OC[C@@H]1[C@H]([C@H]([C@](O1)(C#N)C2=CC=C3N2N=CN=C3N)O)O	124130996	C21H30N7O9P	555.48	38	9	0.57	13	14	5	128.5	242.46	2.79	-1.54	-1.13	-1.86	-2.69	-0.89	-1.63	13	0.0234	Very soluble	-3.04	0.501	0.000902	Soluble	-1.89	7.17	0.0129	Soluble	Low	No	Yes	No	No	No	No	No	-10.78	2	2	2	1	2	0.17	0	2	2	5.95
136	C[C@@H](C(=O)OC1CCCC1)N[P@](=O)(OC[C@@H]2[C@H]([C@H]([C@](O2)(C#N)C3=CC=C4N3N=CN=C4N)O)O)OC5=CC=CC=C5	124130964	C26H31N6O8P	586.53	41	15	0.46	11	12	4	143.51	213.36	3.38	1.13	1.72	-0.02	-1.03	1.04	-3.73	0.108	0.000185	Soluble	-5.2	0.00366	6.25e-06	Moderately soluble	-3.91	0.0725	0.000124	Soluble	Low	No	Yes	No	No	No	No	Yes	-9.08	2	3	2	1	2	0.17	0	1	2	6.13
137	C[C@@H](C(=O)OC1CCCCC1)N[P@](=O)(OC[C@@H]2[C@H]([C@H]([C@](O2)(C#N)C3=CC=C4N3N=CN=C4N)O)O)OC5=CC=CC=C5	124130963	C27H33N6O8P	600.56	42	15	0.48	11	12	4	148.32	213.36	3.52	1.68	2.11	0.18	-0.79	1.34	-4.16	0.0415	6.92e-05	Moderately soluble	-5.78	0.00101	1.68e-06	Moderately soluble	-4.17	0.0408	6.79e-05	Moderately soluble	Low	No	Yes	No	No	No	No	Yes	-8.77	2	3	2	1	3	0.17	0	1	2	6.25
138	CCC(CC)COC(=O)[C@H](C)NP(=O)(CC1=CC=CC=C1)OC[C@@H]2[C@H]([C@H]([C@](O2)(C#N)C3=CC=C4N3N=CN=C4N)O)O	124129672	C28H37N6O7P	600.6	42	15	0.5	14	11	4	153.71	204.13	3.7	1.54	2.27	0.45	0.81	1.75	-3.87	0.0802	0.000134	Soluble	-5.44	0.0022	3.66e-06	Moderately soluble	-5.43	0.00222	3.69e-06	Moderately soluble	Low	No	Yes	No	No	No	No	Yes	-8.87	2	3	2	1	3	0.17	0	1	2	6.47
139	C[C@@H](C(=O)OC(C)C)NP(=O)(OC[C@@H]1C([C@@]([C@](O1)(C#N)C2=CC=C3N2N=CN=C3N)(C)O)O)OC4=CC=CC=C4	124118266	C25H31N6O8P	574.52	40	15	0.44	11	12	4	140.85	213.36	2.71	0.85	1.57	-0.22	-0.76	0.83	-3.49	0.186	0.000324	Soluble	-4.91	0.00701	1.22e-05	Moderately soluble	-4.2	0.0367	6.38e-05	Moderately soluble	Low	No	Yes	No	No	No	No	Yes	-9.2	2	3	2	1	2	0.17	0	1	2	6.08
140	C[C@@H](C(=O)OC(C)C)N[P@@](=O)(OCC1[C@H]([C@@]([C@](O1)(C#N)C2=CC=C3N2N=CN=C3N)(C)O)OC(=O)C(C)C)OC4=CC=CC=C4	124118264	C29H37N6O9P	644.61	45	15	0.48	14	13	3	160.21	219.43	4.34	2.47	2.78	0.58	0.43	2.12	-4.72	0.0124	1.93e-05	Moderately soluble	-6.72	0.000122	1.9e-07	Poorly soluble	-5.19	0.00418	6.49e-06	Moderately soluble	Low	No	Yes	No	No	No	No	Yes	-8.48	2	3	2	1	3	0.17	0	2	2	6.54
141	C[C@@H](C(=O)OC(C)C)NP(=O)(OC[C@@H]1C([C@@]([C@](O1)(C#N)C2=CC=C3N2N=CN=C3N)(C)O)OC(=O)C(C)C)OC4=CC=CC=C4	124118248	C29H37N6O9P	644.61	45	15	0.48	14	13	3	160.21	219.43	4.34	2.47	2.78	0.58	0.43	2.12	-4.72	0.0124	1.93e-05	Moderately soluble	-6.72	0.000122	1.9e-07	Poorly soluble	-5.19	0.00418	6.49e-06	Moderately soluble	Low	No	Yes	No	No	No	No	Yes	-8.48	2	3	2	1	3	0.17	0	2	2	6.54
142	CCC(CC)COC(=O)C(C)(C)NP(=O)(OC[C@@H]1[C@H]([C@@]([C@](O1)(C#N)C2=CC=C3N2N=CN=C3C)(C)F)O)OC4=CC=CC=C4.CC1=NC=NN2C1=CC=C2[C@]3([C@]([C@@H]([C@H](O3)COP(=O)(N[C@@H](C)C(=O)OC(C)C)OC4=CC=CC=C4)O)(C)F)C#N	123632054	C56H70F2N10O14P2	1207.16	84	30	0.5	25	24	4	299.88	334.22	8.17	5.59	8.8	1.13	2.88	5.31	-9.46	4.18e-07	3.46e-10	Poorly soluble	-12.37	5.14e-10	4.26e-13	Insoluble	-7.32	5.76e-05	4.78e-08	Poorly soluble	Low	No	Yes	No	No	No	No	No	-9.69	2	4	2	2	6	0.17	0	2	3	10
143	CCOC(=O)[C@H](C)CP(=O)(OC[C@@H]1[C@H]([C@@]([C@](O1)(C)C2=CC=C3N2N=CN=C3N)(C)O)O)OC4=CC=C(C=C4)Cl	123599061	C25H32ClN4O8P	582.97	39	15	0.48	11	10	3	143.31	177.54	3.64	1.22	3.08	1.41	1.3	2.13	-3.78	0.0964	0.000165	Soluble	-4.55	0.0166	2.85e-05	Moderately soluble	-5.42	0.0022	3.77e-06	Moderately soluble	Low	No	Yes	No	No	No	No	Yes	-8.99	2	3	2	1	1	0.17	0	1	2	6.03
144	CCOC(=O)C(C(C)C)NP(=O)(OC[C@@H]1[C@H]([C@H]([C@](O1)(C#N)C2=CC=C3N2N=CN=C3N)O)O)OC4=CC=CC=C4	121345220	C25H31N6O8P	574.52	40	15	0.44	12	12	4	140.82	213.36	2.62	1.2	1.43	-0.22	-0.87	0.83	-3.64	0.131	0.000227	Soluble	-5.28	0.00304	5.28e-06	Moderately soluble	-3.99	0.0583	0.000101	Soluble	Low	No	Yes	No	No	No	No	Yes	-8.95	2	3	2	1	2	0.17	0	1	2	6.08
145	C[C@H](C(=O)O)NP(=O)(OC[C@@H]1[C@H]([C@H]([C@](O1)(C#N)C2=CC=C3N2N=CN=C3N)O)O)OC4=CC=CC=C4	121344609	C21H23N6O8P	518.42	36	15	0.33	9	12	5	122.07	224.36	1.28	-0.46	0.32	-3.29	-2.46	-0.92	-2.48	1.72	0.00332	Soluble	-3.79	0.085	0.000164	Soluble	-2.52	1.57	0.00302	Soluble	Low	No	Yes	No	No	No	No	No	-9.79	2	1	1	1	2	0.11	0	1	2	5.56
146	CCOC(=O)CNP(=O)(OC[C@@H]1[C@H]([C@H]([C@](O1)(C#N)C2=CC=C3N2N=CN=C3N)O)O)OC4=CC=CC=C4	121313152	C22H25N6O8P	532.44	37	15	0.36	11	12	4	126.4	213.36	2.17	-0.17	0.41	-0.86	-1.74	-0.04	-2.61	1.31	0.00247	Soluble	-3.86	0.0743	0.00014	Soluble	-3.58	0.14	0.000263	Soluble	Low	No	Yes	No	No	No	No	Yes	-9.67	2	1	2	1	2	0.17	0	1	2	5.6
147	C[C@@H](C(=O)O)NP(=O)(O)OC[C@@H]1[C@H]([C@H]([C@](O1)(C#N)C2=CC=C3N2N=CN=C3N)O)O	121313150	C15H19N6O8P	442.32	30	9	0.47	7	12	6	97.22	235.36	0.74	-2.81	-1.77	-4.75	-4	-2.52	-0.57	118	0.268	Very soluble	-1.58	11.7	0.0264	Very soluble	0.23	751	1.7	Soluble	Low	No	No	No	No	No	No	No	-10.99	2	1	1	1	4	0.11	0	1	1	5.06
148	C1=CC=C(C=C1)OP(=O)(O)OC[C@@H]2[C@H]([C@H]([C@](O2)(C#N)C3=CC=C4N3N=CN=C4N)O)O	121313145	C18H18N5O7P	447.34	31	15	0.28	6	10	4	104.24	195.26	1.36	-0.71	0.25	-1.01	-1.59	-0.34	-2.13	3.33	0.00744	Soluble	-2.91	0.544	0.00122	Soluble	-2.16	3.09	0.0069	Soluble	Low	No	No	No	No	No	No	No	-9.53	1	0	1	1	1	0.11	0	1	1	4.8
149	CC(C(=O)O)NP(=O)(O)OC[C@@H]1[C@H]([C@H]([C@](O1)(C#N)C2=CC=C3N2N=CN=C3N)O)O	121313143	C15H19N6O8P	442.32	30	9	0.47	7	12	6	97.22	235.36	0.74	-2.81	-1.77	-4.75	-4	-2.52	-0.57	118	0.268	Very soluble	-1.58	11.7	0.0264	Very soluble	0.23	751	1.7	Soluble	Low	No	No	No	No	No	No	No	-10.99	2	1	1	1	4	0.11	0	1	1	5.06
150	C[C@@H](C(=O)OCC(C)(C)C)N[P@](=O)(OC[C@@H]1[C@H]([C@H]([C@](O1)(C#N)C2=CC=C3N2N=CN=C3N)O)O)OC4=CC=CC=C4	121313136	C26H33N6O8P	588.55	41	15	0.46	12	12	4	145.36	213.36	3.38	1.59	1.82	-0.02	-0.61	1.23	-3.97	0.0631	0.000107	Soluble	-5.68	0.00122	2.08e-06	Moderately soluble	-4.36	0.0255	4.34e-05	Moderately soluble	Low	No	Yes	No	No	No	No	Yes	-8.76	2	3	2	1	2	0.17	0	1	2	6.2
151	C[C@@H](C(=O)OC1CCC1)NP(=O)(C)OC[C@@H]2[C@H]([C@H]([C@](O2)(C#N)C3=CC=C4N3N=CN=C4N)O)O	121310126	C20H27N6O7P	494.44	34	9	0.6	9	11	4	117.5	204.13	2.98	-1.08	-0.04	-1.01	-1.83	-0.2	-1.83	7.36	0.0149	Very soluble	-2.72	0.948	0.00192	Soluble	-1.87	6.65	0.0135	Soluble	Low	No	Yes	No	No	No	No	No	-10.08	1	1	1	1	2	0.55	0	1	2	5.65
152	CCC(CC)C(C)OC(=O)[C@H](C)NP(=O)(OC[C@@H]1[C@H]([C@H]([C@](O1)(C#N)C2=CC=C3N2N=CN=C3N)O)O)OC4=CC=CC=C4	121310121	C28H37N6O8P	616.6	43	15	0.5	14	12	4	155.24	213.36	3.67	2.34	2.6	0.38	0.2	1.84	-4.47	0.0208	3.38e-05	Moderately soluble	-6.46	0.000214	3.47e-07	Poorly soluble	-4.78	0.0103	1.67e-05	Moderately soluble	Low	No	Yes	No	No	No	No	Yes	-8.4	2	3	2	1	3	0.17	0	1	2	6.55
153	CCOC(=O)[C@H](C)NP(=O)(OC[C@@H]1[C@H]([C@H]([C@](O1)(C)C2=CC=C3N2N=CN=C3N)F)O)OC4=CC=CC=C4	121310119	C23H29FN5O7P	537.48	37	15	0.43	11	11	3	130.34	169.34	3.23	1.12	2.69	1.03	-0.14	1.58	-3.45	0.19	0.000353	Soluble	-4.27	0.0289	5.38e-05	Moderately soluble	-4.76	0.00934	1.74e-05	Moderately soluble	Low	No	Yes	No	No	No	No	Yes	-8.78	2	2	2	1	2	0.17	0	1	2	5.93
154	C[C@@H](C(=O)OC(C)C)N[P@](=O)(OC[C@@H]1[C@H]([C@H]([C@](O1)(C#N)C2=CC=C3N2N=CN=C3N)O)O)OC4=CC=CC=C4	121310013	C24H29N6O8P	560.5	39	15	0.42	11	12	4	136.01	213.36	3.35	0.67	1.18	-0.43	-1.27	0.7	-3.3	0.284	0.000506	Soluble	-4.73	0.0105	1.87e-05	Moderately soluble	-3.61	0.139	0.000247	Soluble	Low	No	Yes	No	No	No	No	Yes	-9.24	2	2	2	1	2	0.17	0	1	2	5.95
155	CCOC(=O)[C@H](C(C)C)NP(=O)(OC[C@@H]1[C@H]([C@H]([C@](O1)(C#N)C2=CC=C3N2N=CN=C3N)O)O)OC4=CC=CC=C4	121310011	C25H31N6O8P	574.52	40	15	0.44	12	12	4	140.82	213.36	2.93	1.2	1.43	-0.22	-0.87	0.89	-3.64	0.131	0.000227	Soluble	-5.28	0.00304	5.28e-06	Moderately soluble	-3.99	0.0583	0.000101	Soluble	Low	No	Yes	No	No	No	No	Yes	-8.95	2	3	2	1	2	0.17	0	1	2	6.08
156	CCOC(=O)[C@H](CC1=CC=CC=C1)NP(=O)(OC[C@@H]2[C@H]([C@H]([C@](O2)(C#N)C3=CC=C4N3N=CN=C4N)O)O)OC5=CC=CC=C5	121310008	C29H31N6O8P	622.57	44	21	0.31	13	12	4	155.69	213.36	3.07	1.82	2.02	0.37	-0.08	1.44	-4.34	0.0283	4.55e-05	Moderately soluble	-5.92	0.000748	1.2e-06	Moderately soluble	-6.03	0.000584	9.38e-07	Poorly soluble	Low	No	No	No	No	No	No	Yes	-8.81	2	3	2	1	3	0.17	0	1	2	6.23
157	CC(C)OC(=O)C(C)NP(=O)(OC[C@@H]1[C@H]([C@H]([C@](O1)(C#N)C2=CC=C3N2N=CN=C3N)O)O)OC4=CC=CC=C4	121304236	C24H29N6O8P	560.5	39	15	0.42	11	12	4	136.01	213.36	2.55	0.67	1.18	-0.43	-1.27	0.54	-3.3	0.284	0.000506	Soluble	-4.73	0.0105	1.87e-05	Moderately soluble	-3.61	0.139	0.000247	Soluble	Low	No	Yes	No	No	No	No	Yes	-9.24	2	2	2	1	2	0.17	0	1	2	5.95
158	CC(C(=O)O)NP(=O)(OC[C@@H]1[C@H]([C@H]([C@](O1)(C)C2=CC=C3N2N=CN=C3N)F)O)OC4=CC=CC=C4	121304234	C21H25FN5O7P	509.42	35	15	0.38	9	11	4	121.22	180.34	2.48	0.43	2.21	-1.62	-1.09	0.48	-2.99	0.518	0.00102	Soluble	-3.78	0.0837	0.000164	Soluble	-3.69	0.105	0.000207	Soluble	Low	No	Yes	No	No	No	No	Yes	-9.1	2	1	1	1	2	0.11	0	1	2	5.65
159	CC(C(=O)OC1CCCC1)NP(=O)(OC[C@@H]2[C@H]([C@H]([C@](O2)(C#N)C3=CC=C4N3N=CN=C4N)O)O)OC5=CC=CC=C5	121304233	C26H31N6O8P	586.53	41	15	0.46	11	12	4	143.51	213.36	2.49	1.13	1.72	-0.02	-1.03	0.86	-3.73	0.108	0.000185	Soluble	-5.2	0.00366	6.25e-06	Moderately soluble	-3.91	0.0725	0.000124	Soluble	Low	No	Yes	No	No	No	No	Yes	-9.08	2	3	2	1	2	0.17	0	1	2	6.13
160	C[C@@H](C(=O)OC(C)C)NP(=O)(OC[C@@H]1[C@H]([C@H]([C@](O1)(C)C2=CC=C3N2N=CN=C3N)F)O)OC4=CC=CC=C4	121304232	C24H31FN5O7P	551.5	38	15	0.46	11	11	3	135.15	169.34	3.18	1.56	3.08	1.24	0.09	1.83	-3.81	0.0858	0.000156	Soluble	-4.73	0.0104	1.88e-05	Moderately soluble	-4.77	0.0093	1.69e-05	Moderately soluble	Low	No	Yes	No	No	No	No	Yes	-8.56	2	2	2	1	2	0.17	0	1	2	6.04
161	CC(C)OC(=O)C(C)NP(=O)(OC[C@@H]1[C@H]([C@H]([C@](O1)(C)C2=CC=C3N2N=CN=C3N)F)O)OC4=CC=CC=C4	121304231	C24H31FN5O7P	551.5	38	15	0.46	11	11	3	135.15	169.34	3.9	1.56	3.08	1.24	0.09	1.97	-3.81	0.0858	0.000156	Soluble	-4.73	0.0104	1.88e-05	Moderately soluble	-4.77	0.0093	1.69e-05	Moderately soluble	Low	No	Yes	No	No	No	No	Yes	-8.56	2	2	2	1	2	0.17	0	1	2	6.04
162	CC(C(=O)OC1CCCCC1)NP(=O)(OC[C@@H]2[C@H]([C@H]([C@](O2)(C#N)C3=CC=C4N3N=CN=C4N)O)O)OC5=CC=CC=C5	121304228	C27H33N6O8P	600.56	42	15	0.48	11	12	4	148.32	213.36	3.49	1.68	2.11	0.18	-0.79	1.33	-4.16	0.0415	6.92e-05	Moderately soluble	-5.78	0.00101	1.68e-06	Moderately soluble	-4.17	0.0408	6.79e-05	Moderately soluble	Low	No	Yes	No	No	No	No	Yes	-8.77	2	3	2	1	3	0.17	0	1	2	6.25
163	CC(C(=O)OC)N[P@](=O)(OC[C@@H]1[C@H]([C@H]([C@](O1)(C#N)C2=CC=C3N2N=CN=C3N)O)O)OC4=CC=CC=C4	121304227	C22H25N6O8P	532.44	37	15	0.36	10	12	4	126.4	213.36	2.68	-0.13	0.41	-0.86	-1.91	0.04	-2.7	1.06	0.002	Soluble	-3.9	0.0675	0.000127	Soluble	-3.21	0.331	0.000622	Soluble	Low	No	Yes	No	No	No	No	No	-9.64	2	1	1	1	2	0.17	0	1	2	5.71
164	CC(C(=O)OC)NP(=O)(OC[C@@H]1[C@H]([C@H]([C@](O1)(C#N)C2=CC=C3N2N=CN=C3N)O)O)OC4=CC=CC=C4	121304226	C22H25N6O8P	532.44	37	15	0.36	10	12	4	126.4	213.36	2.68	-0.13	0.41	-0.86	-1.91	0.04	-2.7	1.06	0.002	Soluble	-3.9	0.0675	0.000127	Soluble	-3.21	0.331	0.000622	Soluble	Low	No	Yes	No	No	No	No	No	-9.64	2	1	1	1	2	0.17	0	1	2	5.71
165	CCC(CC)C[C@@](C)(C(=O)O)N[P@](=O)(OC[C@@H]1[C@H]([C@H]([C@](O1)(C#N)C2=CC=C3N2N=CN=C3N)O)O)OC4=CC=CC=C4	121304103	C27H35N6O8P	602.58	42	15	0.48	13	12	5	150.95	224.36	2.89	2.13	2.51	-2.03	-0.35	1.03	-4.32	0.0286	4.74e-05	Moderately soluble	-6.47	0.000203	3.36e-07	Poorly soluble	-4.45	0.0213	3.54e-05	Moderately soluble	Low	No	Yes	No	No	No	No	Yes	-8.46	2	3	2	1	3	0.11	0	1	2	6.27
166	CCCC(CC)[C@@](C)(C(=O)O)NP(=O)(OC[C@@H]1[C@H]([C@H]([C@](O1)(C#N)C2=CC=C3N2N=CN=C3N)O)O)OC4=CC=CC=C4	121304102	C27H35N6O8P	602.58	42	15	0.48	13	12	5	150.95	224.36	3.14	1.95	2.51	-2.03	-0.35	1.04	-4.21	0.0371	6.16e-05	Moderately soluble	-6.29	0.000312	5.17e-07	Poorly soluble	-4.45	0.0213	3.54e-05	Moderately soluble	Low	No	Yes	No	No	No	No	Yes	-8.59	2	3	2	1	3	0.11	0	1	2	6.37
167	C[C@@H](C(=O)OC1CCCCC1)NP(=O)(OC[C@@H]2[C@H]([C@H]([C@](O2)(C#N)C3=CC=C4N3N=CN=C4N)O)O)OC5=CC=CC=C5	121304097	C27H33N6O8P	600.56	42	15	0.48	11	12	4	148.32	213.36	3.52	1.68	2.11	0.18	-0.79	1.34	-4.16	0.0415	6.92e-05	Moderately soluble	-5.78	0.00101	1.68e-06	Moderately soluble	-4.17	0.0408	6.79e-05	Moderately soluble	Low	No	Yes	No	No	No	No	Yes	-8.77	2	3	2	1	3	0.17	0	1	2	6.25
168	CC(C(=O)O)N[P@](=O)(OC[C@@H]1[C@H]([C@H]([C@](O1)(C#N)C2=CC=C3N2N=CN=C3N)O)O)OC4=CC=CC=C4	121304096	C21H23N6O8P	518.42	36	15	0.33	9	12	5	122.07	224.36	1.57	-0.46	0.32	-3.29	-2.46	-0.87	-2.48	1.72	0.00332	Soluble	-3.79	0.085	0.000164	Soluble	-2.52	1.57	0.00302	Soluble	Low	No	Yes	No	No	No	No	No	-9.79	2	1	1	1	2	0.11	0	1	2	5.56
169	C[C@@H](C(=O)O)NP(=O)(OC[C@@H]1[C@H]([C@H]([C@](O1)(C#N)C2=CC=C3N2N=CN=C3N)O)O)OC4=CC=CC=C4	121304095	C21H23N6O8P	518.42	36	15	0.33	9	12	5	122.07	224.36	2.15	-0.46	0.32	-3.29	-2.46	-0.75	-2.48	1.72	0.00332	Soluble	-3.79	0.085	0.000164	Soluble	-2.52	1.57	0.00302	Soluble	Low	No	Yes	No	No	No	No	No	-9.79	2	1	1	1	2	0.11	0	1	2	5.56
170	CC(C)OC(=O)[C@H](CC1=CC=CC=C1)NP(=O)(OC[C@@H]2[C@H]([C@H]([C@](O2)(C#N)C3=CC=C4N3N=CN=C4N)O)O)OC5=CC=CC=C5	121304091	C30H33N6O8P	636.59	45	21	0.33	13	12	4	160.5	213.36	3.21	2.26	2.41	0.56	0.16	1.72	-4.7	0.0128	2e-05	Moderately soluble	-6.38	0.000267	4.2e-07	Poorly soluble	-6.04	0.000581	9.12e-07	Poorly soluble	Low	No	No	No	No	No	No	Yes	-8.58	2	3	2	1	3	0.17	0	1	2	6.35
171	CC(C)OC(=O)C(CC1=CC=CC=C1)NP(=O)(OC[C@@H]2[C@H]([C@H]([C@](O2)(C#N)C3=CC=C4N3N=CN=C4N)O)O)OC5=CC=CC=C5	121304089	C30H33N6O8P	636.59	45	21	0.33	13	12	4	160.5	213.36	3.16	2.26	2.41	0.56	0.16	1.71	-4.7	0.0128	2e-05	Moderately soluble	-6.38	0.000267	4.2e-07	Poorly soluble	-6.04	0.000581	9.12e-07	Poorly soluble	Low	No	No	No	No	No	No	Yes	-8.58	2	3	2	1	3	0.17	0	1	2	6.35
172	C1=CC=C(C=C1)CC(C(=O)O)NP(=O)(OC[C@@H]2[C@H]([C@H]([C@](O2)(C#N)C3=CC=C4N3N=CN=C4N)O)O)OC5=CC=CC=C5	121304067	C27H27N6O8P	594.51	42	21	0.26	11	12	5	146.56	224.36	2.31	1.13	1.54	-2.24	-1.04	0.34	-3.88	0.078	0.000131	Soluble	-5.44	0.00218	3.67e-06	Moderately soluble	-4.96	0.00653	1.1e-05	Moderately soluble	Low	No	No	No	No	No	No	Yes	-9.12	2	2	2	1	2	0.11	0	1	2	5.94
173	C1=CC=C(C=C1)CC(C(=O)O)N[P+](=O)OC2=CC=CC(=C2)OC[C@@H]3[C@H]([C@H]([C@](O3)(C#N)C4=CC=C5N4N=CN=C5N)O)O	121304066	C27H26N6O8P	593.5	42	21	0.26	11	12	5	146.1	248.69	2.54	1.59	1.45	-2.38	0.96	0.83	-4.17	0.0406	6.83e-05	Moderately soluble	-6.42	0.000224	3.77e-07	Poorly soluble	-4.96	0.00652	1.1e-05	Moderately soluble	Low	No	No	No	No	No	No	Yes	-8.79	2	2	2	1	2	0.17	0	1	2	5.84
174	CC(C)OC(=O)C(C)(C)NP(=O)(OC[C@@H]1[C@H]([C@H]([C@](O1)(C#N)C2=CC=C3N2N=CN=C3N)O)O)OC4=CC=CC=C4	121304065	C25H31N6O8P	574.52	40	15	0.44	11	12	4	140.85	213.36	2.87	0.86	1.57	-0.22	-1.02	0.81	-3.5	0.184	0.00032	Soluble	-4.92	0.00684	1.19e-05	Moderately soluble	-3.98	0.0607	0.000106	Soluble	Low	No	Yes	No	No	No	No	Yes	-9.19	2	3	2	1	2	0.17	0	1	2	5.95
175	CC(C)C(C(=O)O)N[P+](=O)OC1=CC=CC(=C1)OC[C@@H]2[C@H]([C@H]([C@](O2)(C#N)C3=CC=C4N3N=CN=C4N)O)O	121304064	C23H26N6O8P	545.46	38	15	0.39	10	12	5	131.23	248.69	1.76	0.96	0.86	-2.99	0.18	0.15	-3.46	0.19	0.000348	Soluble	-5.77	0.000927	1.7e-06	Moderately soluble	-2.92	0.653	0.0012	Soluble	Low	No	Yes	No	No	No	No	Yes	-8.95	2	2	1	1	2	0.17	0	1	2	5.69
176	CCC(CC)COC(=O)[C@H](C)N[P+](=O)OC1=CC=CC(=C1)OCC2[C@H]([C@H]([C@](O2)(C#N)C3=CC=C4N3N=CN=C4N)O)O	121304061	C27H34N6O8P	601.57	42	15	0.48	14	12	4	149.97	237.69	3.34	2.37	2.12	0.05	1.96	1.97	-4.4	0.0238	3.95e-05	Moderately soluble	-7	5.99e-05	9.95e-08	Poorly soluble	-4.77	0.0103	1.71e-05	Moderately soluble	Low	No	Yes	No	No	No	No	Yes	-8.29	2	3	2	1	3	0.17	0	1	2	6.22
177	CCC(CC)COC(=O)C(C)N[P@](=O)(OC[C@@H]1[C@@H]2[C@H]([C@](O1)(C#N)C3=CC=C4N3N=CN=C4N)OC(O2)(C)C)OC5=CC=CC=C5	121304056	C30H39N6O8P	642.64	45	15	0.53	14	12	2	162.62	191.36	4.65	2.92	4.01	1.18	1.38	2.83	-4.99	0.00663	1.03e-05	Moderately soluble	-6.6	0.000161	2.51e-07	Poorly soluble	-6.38	0.00027	4.2e-07	Poorly soluble	Low	No	Yes	No	No	No	No	Yes	-8.15	2	3	2	1	3	0.17	0	1	2	6.73
178	CCC(CC)COC(=O)C(C)N[P@@](=O)(OC[C@@H]1[C@H]([C@H]([C@](O1)(C#N)C2=CC=C3N2N=CN=C3N)O)O)OC4=CC=CC=C4	121304055	C27H35N6O8P	602.58	42	15	0.48	14	12	4	150.43	213.36	4.81	1.91	2.21	0.18	-0.05	1.81	-4.12	0.0458	7.59e-05	Moderately soluble	-6.01	0.000584	9.69e-07	Poorly soluble	-4.77	0.0103	1.71e-05	Moderately soluble	Low	No	Yes	No	No	No	No	Yes	-8.62	2	3	2	1	3	0.17	0	1	2	6.33
179	CCC(CC)COC(=O)[C@H](C)N[P@](=O)(OC[C@@H]1[C@@H]2[C@H]([C@](O1)(C#N)C3=CC=C4N3N=CN=C4N)OC(O2)(C)C)OC5=CC=CC=C5	121304054	C30H39N6O8P	642.64	45	15	0.53	14	12	2	162.62	191.36	4.64	2.92	4.01	1.18	1.38	2.83	-4.99	0.00663	1.03e-05	Moderately soluble	-6.6	0.000161	2.51e-07	Poorly soluble	-6.38	0.00027	4.2e-07	Poorly soluble	Low	No	Yes	No	No	No	No	Yes	-8.15	2	3	2	1	3	0.17	0	1	2	6.73
180	CCC(CC)COC(=O)C(C)NP(=O)(OC[C@@H]1[C@@H]2[C@H]([C@](O1)(C#N)C3=CC=C4N3N=CN=C4N)OC(O2)(C)C)OC5=CC=CC=C5	121304053	C30H39N6O8P	642.64	45	15	0.53	14	12	2	162.62	191.36	4.65	2.92	4.01	1.18	1.38	2.83	-4.99	0.00663	1.03e-05	Moderately soluble	-6.6	0.000161	2.51e-07	Poorly soluble	-6.38	0.00027	4.2e-07	Poorly soluble	Low	No	Yes	No	No	No	No	Yes	-8.15	2	3	2	1	3	0.17	0	1	2	6.73
181	C[C@@H](C(=O)OC)N[P@](=O)(OC[C@@H]1[C@H]([C@H]([C@](O1)(C#N)C2=CC=C3N2N=CN=C3N)O)O)OC4=CC=CC=C4	121304052	C22H25N6O8P	532.44	37	15	0.36	10	12	4	126.4	213.36	2.62	-0.13	0.41	-0.86	-1.91	0.02	-2.7	1.06	0.002	Soluble	-3.9	0.0675	0.000127	Soluble	-3.21	0.331	0.000622	Soluble	Low	No	Yes	No	No	No	No	No	-9.64	2	1	1	1	2	0.17	0	1	2	5.71
182	C[C@@H](C(=O)OC)N[P+](=O)OC1=CC=CC(=C1)OC[C@@H]2[C@H]([C@H]([C@](O2)(C#N)C3=CC=C4N3N=CN=C4N)O)O	121304051	C22H24N6O8P	531.44	37	15	0.36	10	12	4	125.94	237.69	2.26	0.33	0.32	-0.99	0.09	0.4	-2.98	0.553	0.00104	Soluble	-4.89	0.00692	1.3e-05	Moderately soluble	-3.21	0.331	0.000622	Soluble	Low	No	Yes	No	No	No	No	Yes	-9.31	2	1	1	1	2	0.17	0	1	2	5.6
183	CC(C)C(C(=O)O)NP(=O)(OC[C@@H]1[C@H]([C@H]([C@](O1)(C#N)C2=CC=C3N2N=CN=C3N)O)O)OC4=CC=CC=C4	121304050	C23H27N6O8P	546.47	38	15	0.39	10	12	5	131.69	224.36	2.21	0.5	0.95	-2.86	-1.83	-0.21	-3.18	0.365	0.000668	Soluble	-4.78	0.00904	1.65e-05	Moderately soluble	-2.92	0.654	0.0012	Soluble	Low	No	Yes	No	No	No	No	Yes	-9.28	2	2	1	1	2	0.11	0	1	2	5.8
184	C[C@@H](C(=O)OC1CCC1)NP(=O)(OC[C@@H]2[C@H]([C@H]([C@](O2)(C#N)C3=CC=C4N3N=CN=C4N)O)O)OC5=CC=CC=C5	121304049	C25H29N6O8P	572.51	40	15	0.44	11	12	4	138.7	213.36	3.72	0.78	1.33	-0.22	-1.26	0.87	-3.43	0.212	0.000369	Soluble	-4.84	0.00825	1.44e-05	Moderately soluble	-3.65	0.129	0.000225	Soluble	Low	No	Yes	No	No	No	No	Yes	-9.24	2	2	2	1	2	0.17	0	1	2	6.02
185	CC(C(=O)OC1CCC1)NP(=O)(OC[C@@H]2[C@H]([C@H]([C@](O2)(C#N)C3=CC=C4N3N=CN=C4N)O)O)OC5=CC=CC=C5	121304047	C25H29N6O8P	572.51	40	15	0.44	11	12	4	138.7	213.36	3.43	0.78	1.33	-0.22	-1.26	0.81	-3.43	0.212	0.000369	Soluble	-4.84	0.00825	1.44e-05	Moderately soluble	-3.65	0.129	0.000225	Soluble	Low	No	Yes	No	No	No	No	Yes	-9.24	2	2	2	1	2	0.17	0	1	2	6.02
186	C[C@@H](C(=O)OC1CCCC1)NP(=O)(OC[C@@H]2[C@H]([C@H]([C@](O2)(C#N)C3=CC=C4N3N=CN=C4N)O)O)OC5=CC=CC=C5	121304045	C26H31N6O8P	586.53	41	15	0.46	11	12	4	143.51	213.36	3.38	1.13	1.72	-0.02	-1.03	1.04	-3.73	0.108	0.000185	Soluble	-5.2	0.00366	6.25e-06	Moderately soluble	-3.91	0.0725	0.000124	Soluble	Low	No	Yes	No	No	No	No	Yes	-9.08	2	3	2	1	2	0.17	0	1	2	6.13
187	CCC(CC)COC(=O)[C@H](C)N[P@@](=O)(OC[C@@H]1[C@H]([C@H]([C@](O1)(C#N)C2=CC=C3N2N=CN=C3N)O)O)OC4=CC=CC=C4	121304026	C27H35N6O8P	602.58	42	15	0.48	14	12	4	150.43	213.36	3.4	1.91	2.21	0.18	-0.05	1.53	-4.12	0.0458	7.59e-05	Moderately soluble	-6.01	0.000584	9.69e-07	Poorly soluble	-4.77	0.0103	1.71e-05	Moderately soluble	Low	No	Yes	No	No	No	No	Yes	-8.62	2	3	2	1	3	0.17	0	1	2	6.33
188	CCC(CC)COC(=O)[C@H](C)N[P+](=O)OC1=CC=CC(=C1)OC[C@@H]2[C@H]([C@H]([C@](O2)(C#N)C3=CC=C4N3N=CN=C4N)O)O	121304024	C27H34N6O8P	601.57	42	15	0.48	14	12	4	149.97	237.69	3.34	2.37	2.12	0.05	1.96	1.97	-4.4	0.0238	3.95e-05	Moderately soluble	-7	5.99e-05	9.95e-08	Poorly soluble	-4.77	0.0103	1.71e-05	Moderately soluble	Low	No	Yes	No	No	No	No	Yes	-8.29	2	3	2	1	3	0.17	0	1	2	6.22
189	CCC(CC)COC(=O)[C@H](C)NP(=O)(O)OOC1=CC=CC=C1OC[C@@H]2[C@H]([C@H]([C@](O2)(C#N)C3=CC=C4N3N=CN=C4N)O)O	121304021	C27H35N6O10P	634.57	44	15	0.48	15	14	5	153.28	242.82	3.07	1.39	1.5	-0.21	-0.95	0.96	-3.91	0.0777	0.000122	Soluble	-6.09	0.000512	8.08e-07	Poorly soluble	-3.89	0.0819	0.000129	Soluble	Low	No	Yes	No	No	No	No	Yes	-9.18	2	3	2	1	3	0.17	0	2	2	6.32
190	CCC(CC)COC(=O)C(C)N[P@](=O)(OC[C@@H]1[C@H]([C@H]([C@](O1)(C#N)C2=CC=C3N2N=CN=C3N)O)O)OC4=CC=CC=C4	121304018	C27H35N6O8P	602.58	42	15	0.48	14	12	4	150.43	213.36	4.81	1.91	2.21	0.18	-0.05	1.81	-4.12	0.0458	7.59e-05	Moderately soluble	-6.01	0.000584	9.69e-07	Poorly soluble	-4.77	0.0103	1.71e-05	Moderately soluble	Low	No	Yes	No	No	No	No	Yes	-8.62	2	3	2	1	3	0.17	0	1	2	6.33
191	CCC(CC)COC(=O)C(C)NP(=O)(OC[C@@H]1[C@H]([C@H]([C@](O1)(C#N)C2=CC=C3N2N=CN=C3N)O)O)OC4=CC=CC=C4	121304015	C27H35N6O8P	602.58	42	15	0.48	14	12	4	150.43	213.36	4.81	1.91	2.21	0.18	-0.05	1.81	-4.12	0.0458	7.59e-05	Moderately soluble	-6.01	0.000584	9.69e-07	Poorly soluble	-4.77	0.0103	1.71e-05	Moderately soluble	Low	No	Yes	No	No	No	No	Yes	-8.62	2	3	2	1	3	0.17	0	1	2	6.33
192	CC(C(=O)O)NP(=O)(OC[C@@H]1[C@H]([C@H]([C@](O1)(C#N)C2=CC=C3N2N=CN=C3N)O)O)OC4=CC=CC=C4	121304014	C21H23N6O8P	518.42	36	15	0.33	9	12	5	122.07	224.36	1.57	-0.46	0.32	-3.29	-2.46	-0.87	-2.48	1.72	0.00332	Soluble	-3.79	0.085	0.000164	Soluble	-2.52	1.57	0.00302	Soluble	Low	No	Yes	No	No	No	No	No	-9.79	2	1	1	1	2	0.11	0	1	2	5.56
193	C[C@@H](C(=O)OC(C)C)N[P@@](=O)(OC[C@@H]1[C@H]([C@H]([C@](O1)(C#N)C2=CC=C3N2N=CN=C3N)O)O)OC4=CC=CC=C4	121304012	C24H29N6O8P	560.5	39	15	0.42	11	12	4	136.01	213.36	3.35	0.67	1.18	-0.43	-1.27	0.7	-3.3	0.284	0.000506	Soluble	-4.73	0.0105	1.87e-05	Moderately soluble	-3.61	0.139	0.000247	Soluble	Low	No	Yes	No	No	No	No	Yes	-9.24	2	2	2	1	2	0.17	0	1	2	5.95
194	CC(C)OC(=O)C(C)N[P@@](=O)(OC[C@@H]1[C@H]([C@H]([C@](O1)(C#N)C2=CC=C3N2N=CN=C3N)O)O)OC4=CC=CC=C4	121304010	C24H29N6O8P	560.5	39	15	0.42	11	12	4	136.01	213.36	2.55	0.67	1.18	-0.43	-1.27	0.54	-3.3	0.284	0.000506	Soluble	-4.73	0.0105	1.87e-05	Moderately soluble	-3.61	0.139	0.000247	Soluble	Low	No	Yes	No	No	No	No	Yes	-9.24	2	2	2	1	2	0.17	0	1	2	5.95
195	C[C@@H](C(=O)OC(C)C)NP(=O)(O)OOC1=CC=CC=C1OC[C@@H]2[C@H]([C@H]([C@](O2)(C#N)C3=CC=C4N3N=CN=C4N)O)O	121304009	C24H29N6O10P	592.5	41	15	0.42	12	14	5	138.86	242.82	2.87	0.15	0.47	-0.82	-2.18	0.1	-3.09	0.485	0.000819	Soluble	-4.81	0.00926	1.56e-05	Moderately soluble	-2.73	1.1	0.00186	Soluble	Low	No	Yes	No	No	No	No	No	-9.81	2	2	2	1	2	0.17	0	2	2	5.94
196	CCOC(=O)C(C)(C)NP(=O)(OC[C@@H]1[C@H]([C@H]([C@](O1)(C#N)C2=CC=C3N2N=CN=C3N)O)O)OC4=CC=CC=C4	121304007	C24H29N6O8P	560.5	39	15	0.42	11	12	4	136.05	213.36	2.82	0.42	1.19	-0.43	-1.26	0.55	-3.14	0.408	0.000727	Soluble	-4.47	0.0191	3.41e-05	Moderately soluble	-3.96	0.061	0.000109	Soluble	Low	No	Yes	No	No	No	No	Yes	-9.42	2	2	2	1	2	0.17	0	1	2	5.83
197	CCOC(=O)C(C)(C)N[P+](=O)OC1=CC=CC(=C1)OC[C@@H]2[C@H]([C@H]([C@](O2)(C#N)C3=CC=C4N3N=CN=C4N)O)O	121304006	C24H28N6O8P	559.49	39	15	0.42	11	12	4	135.59	237.69	3.18	0.88	1.1	-0.57	0.75	1.07	-3.42	0.212	0.000379	Soluble	-5.46	0.00196	3.5e-06	Moderately soluble	-3.96	0.0609	0.000109	Soluble	Low	No	Yes	No	No	No	No	Yes	-9.09	2	2	2	1	2	0.17	0	1	2	5.74
198	CCC(CC)COC(=O)[C@H](C)NP(=O)(OCC1[C@H]([C@H]([C@](O1)(C#N)C2=CC=C3N2N=CN=C3N)O)O)OC4=CC=CC=C4	121304003	C27H35N6O8P	602.58	42	15	0.48	14	12	4	150.43	213.36	3.4	1.91	2.21	0.18	-0.05	1.53	-4.12	0.0458	7.59e-05	Moderately soluble	-6.01	0.000584	9.69e-07	Poorly soluble	-4.77	0.0103	1.71e-05	Moderately soluble	Low	No	Yes	No	No	No	No	Yes	-8.62	2	3	2	1	3	0.17	0	1	2	6.33
199	C[C@@H](C(=O)OC(C)C)N[P@](=O)(OC[C@@H]1[C@H]([C@@]([C@@H](O1)C2=CN=C3N2N=CC=C3N)(C)N)O)OC4=CC=CC=C4	118886494	C24H33N6O7P	548.53	38	15	0.46	11	11	4	137.96	195.36	3.18	-0.15	1.65	-0.02	-1.05	0.72	-2.71	1.06	0.00194	Soluble	-3.5	0.174	0.000318	Soluble	-4.14	0.0398	7.26e-05	Moderately soluble	Low	No	Yes	No	No	No	No	No	-9.75	2	3	2	1	2	0.17	0	1	2	6.12
200	C[C@@H](C(=O)OC(C)C)N[P@@](=O)(OC[C@@H]1[C@H]([C@@]([C@@H](O1)C2=CN=C3N2N=CC=C3N)(C)N)O)OC4=CC=CC=C4	118886492	C24H33N6O7P	548.53	38	15	0.46	11	11	4	137.96	195.36	3.18	-0.15	1.65	-0.02	-1.05	0.72	-2.71	1.06	0.00194	Soluble	-3.5	0.174	0.000318	Soluble	-4.14	0.0398	7.26e-05	Moderately soluble	Low	No	Yes	No	No	No	No	No	-9.75	2	3	2	1	2	0.17	0	1	2	6.12
201	C[C@@H](C(=O)OC(C)C)N[P@](=O)(C[C@@H]1[C@H]([C@@]([C@](O1)(C#N)C2=CC=C3N2N=CN=C3N)(C)O)O)OC4=CC=CC=C4	118673253	C25H31N6O7P	558.52	39	15	0.44	10	11	4	139.77	204.13	2.54	0.8	1.64	0.11	-0.31	0.96	-3.43	0.207	0.00037	Soluble	-4.67	0.012	2.15e-05	Moderately soluble	-4.47	0.0187	3.35e-05	Moderately soluble	Low	No	Yes	No	No	No	No	Yes	-9.14	2	2	1	1	2	0.17	0	1	2	6.23
202	C[C@@H](C(=O)OC(C)C)N[P@@](=O)(OC[C@@H]1[C@H]([C@@]([C@@H](O1)C2=CC=C3N2N=CN=C3N)(C)C#N)O)OC4=CC=CC=C4	118408642	C25H31N6O7P	558.52	39	15	0.44	11	11	3	139.51	193.13	3.56	1.59	2.46	0.52	-0.28	1.57	-3.86	0.0765	0.000137	Soluble	-5.26	0.00309	5.54e-06	Moderately soluble	-4.57	0.015	2.69e-05	Moderately soluble	Low	No	Yes	No	No	No	No	Yes	-8.58	2	2	2	1	2	0.17	0	1	2	6.1
203	CC1=NC=NN2C1=CC=C2[C@H]3[C@]([C@@H]([C@H](O3)CO[P@](=O)(N[C@@H](C)C(=O)OC(C)C)OCC(=O)OC(C)C)O)(C)C#N	118404230	C25H36N5O9P	581.56	40	9	0.64	14	13	2	140.47	193.41	4	1.25	2.07	-0.21	0.51	1.52	-3.48	0.195	0.000334	Soluble	-4.91	0.00716	1.23e-05	Moderately soluble	-3.69	0.119	0.000205	Soluble	Low	No	Yes	No	No	No	No	Yes	-8.96	2	3	2	1	2	0.17	0	2	2	6.24
204	CC1=NC=NN2C1=CC=C2[C@H]3[C@]([C@@H]([C@H](O3)CO[P@@](=O)(N[C@@H](C)C(=O)OC(C)C)OCC(=O)OC(C)C)O)(C)C#N	118404225	C25H36N5O9P	581.56	40	9	0.64	14	13	2	140.47	193.41	4	1.25	2.07	-0.21	0.51	1.52	-3.48	0.195	0.000334	Soluble	-4.91	0.00716	1.23e-05	Moderately soluble	-3.69	0.119	0.000205	Soluble	Low	No	Yes	No	No	No	No	Yes	-8.96	2	3	2	1	2	0.17	0	2	2	6.24
205	C[C@@H](C(=O)OC(C)C)NP(=O)(OC[C@@H]1[C@H]([C@@]([C@@H](O1)C2=CC=C3N2N=CN=C3N)(C)C#N)O)OCC(=O)OC(C)C	118404208	C24H35N6O9P	582.54	40	9	0.62	14	13	3	139.9	219.43	3	0.5	1.35	-0.48	-0.73	0.73	-3.01	0.57	0.000979	Soluble	-4.68	0.0122	2.1e-05	Moderately soluble	-2.94	0.667	0.00115	Soluble	Low	No	Yes	No	No	No	No	Yes	-9.5	2	3	2	1	2	0.17	0	2	2	6.23
206	C[C@@H](C(=O)OC(C)C)NP(=O)(OC[C@@H]1[C@H]([C@@]([C@@H](O1)C2=CC=C3N2N=CN=C3N)(C)C#N)O)OC4=CC=CC=C4	118404178	C25H31N6O7P	558.52	39	15	0.44	11	11	3	139.51	193.13	3.56	1.59	2.46	0.52	-0.28	1.57	-3.86	0.0765	0.000137	Soluble	-5.26	0.00309	5.54e-06	Moderately soluble	-4.57	0.015	2.69e-05	Moderately soluble	Low	No	Yes	No	No	No	No	Yes	-8.58	2	2	2	1	2	0.17	0	1	2	6.1
207	CC(C)OC(=O)CNP1(=O)NCC(=O)OC2[C@@H](CO1)O[C@@]([C@@]2(C)O)(C#N)C3=CC=C4N3N=CN=C4N	118391686	C20H26N7O8P	523.44	36	9	0.55	6	13	4	124.37	222.23	1.96	-1.27	-1.12	-1.35	-2.22	-0.8	-2.07	4.41	0.00843	Soluble	-2.9	0.659	0.00126	Soluble	-2.65	1.17	0.00223	Soluble	Low	No	Yes	No	No	No	No	No	-10.39	2	2	1	1	2	0.17	0	2	1	5.98
208	C[C@@H](C(=O)OC(C)C)NP1(=O)OC[C@@H]2C([C@]([C@](O2)(C#N)C3=CC=C4N3N=CN=C4N)(C)O)OCO1	118391658	C20H27N6O8P	510.44	35	9	0.6	6	12	3	118.54	202.36	2.8	-0.56	0.51	-0.94	-1.62	0.04	-2.45	1.83	0.00358	Soluble	-3.22	0.308	0.000603	Soluble	-2.22	3.08	0.00604	Soluble	Low	No	Yes	No	No	No	Yes	No	-9.81	2	1	1	1	2	0.17	0	1	1	5.74
209	C[C@H](C(=O)OC(C)C)NP(=O)(OC[C@@H]1[C@H]([C@H]([C@@H](O1)C2=CC(=C3N2N=CN=C3N)Br)O)O)OC4=CC=CC=C4	118119749	C23H29BrN5O8P	614.38	38	15	0.43	11	11	4	139.27	189.57	3.75	1.03	2.05	0.76	-0.63	1.39	-3.86	0.084	0.000137	Soluble	-4.6	0.0154	2.51e-05	Moderately soluble	-4.08	0.0508	8.26e-05	Moderately soluble	Low	No	Yes	No	No	No	No	No	-9.32	2	2	2	1	3	0.17	0	1	2	5.96
210	C[C@H](C(=O)OC(C)C)NP(=O)(OC[C@@H]1[C@H]([C@H]([C@@H](O1)C2=CC=C3N2N=CN=C3N)O)O)OC4=CC=CC=C4	118119329	C23H30N5O8P	535.49	37	15	0.43	11	11	4	131.57	189.57	3.45	0.34	1.29	0.17	-1.32	0.79	-2.95	0.603	0.00113	Soluble	-3.88	0.0698	0.00013	Soluble	-3.33	0.249	0.000466	Soluble	Low	No	Yes	No	No	No	No	No	-9.33	2	2	2	1	2	0.17	0	1	2	5.94
211	CCC(CC)COC(=O)[C@H](C)NP(=O)(OC[C@@]1([C@H]([C@H]([C@@H](O1)C2=CC=C3N2N=CN=C3N)O)O)C#N)OC4=CC=CC=C4	118068954	C27H35N6O8P	602.58	42	15	0.48	14	12	4	150.59	213.36	3.01	1.71	2.21	0.18	-0.05	1.41	-3.99	0.0612	0.000101	Soluble	-5.81	0.000941	1.56e-06	Moderately soluble	-4.77	0.0103	1.71e-05	Moderately soluble	Low	No	Yes	No	No	No	No	Yes	-8.76	2	3	2	1	3	0.17	0	1	2	6.36
212	CCOC(=O)[C@H](C)NP(=O)(OC[C@@]1([C@H]([C@H]([C@@H](O1)C2=CC=C3N2N=CN=C3N)O)O)C#N)OC4=CC=CC=C4	118068929	C23H27N6O8P	546.47	38	15	0.39	11	12	4	131.36	213.36	2.63	0.03	0.8	-0.64	-1.51	0.26	-2.81	0.84	0.00154	Soluble	-4.06	0.0473	8.65e-05	Moderately soluble	-3.59	0.139	0.000255	Soluble	Low	No	Yes	No	No	No	No	Yes	-9.61	2	2	2	1	2	0.17	0	1	2	5.86
213	CCC(CC)COC(=O)[C@H](C)NP(=O)(OC[C@@]1(C(C([C@@H](O1)C2=CC=C3N2N=CN=C3N)F)O)C#N)OC4=CC=CC=C4	118068911	C27H34FN6O7P	604.57	42	15	0.48	14	12	3	149.47	193.13	3.11	2.74	3.61	1.03	0.85	2.27	-4.65	0.0134	2.21e-05	Moderately soluble	-6.45	0.000214	3.55e-07	Poorly soluble	-5.62	0.00146	2.41e-06	Moderately soluble	Low	No	Yes	No	No	No	No	Yes	-8.04	2	3	2	1	3	0.17	0	1	2	6.38
214	CC(C(=O)O)NP(=O)(OC[C@@]1([C@H]([C@H]([C@@H](O1)C2=CC=C3N2N=CN=C3N)O)O)C#N)OC4=CC=CC=C4	118061201	C21H23N6O8P	518.42	36	15	0.33	9	12	5	122.23	224.36	1.31	-0.66	0.32	-3.29	-2.46	-0.96	-2.35	2.3	0.00444	Soluble	-3.58	0.137	0.000264	Soluble	-2.52	1.57	0.00302	Soluble	Low	No	Yes	No	No	No	No	No	-9.93	2	1	1	1	2	0.11	0	1	2	5.59
215	CCC(CC)COC(=O)[C@H](C)NP(=O)(OC[C@@]1([C@H]([C@H]([C@@H](O1)C2=CC=C3N2N=CN=C3N)O)O)N=[N+]=[N-])OC4=CC=CC=C4	118061036	C26H35N8O8P	618.58	43	15	0.5	15	14	4	150.85	239.32	3.46	2.38	2.96	0.88	-1.31	1.67	-4.44	0.0223	3.61e-05	Moderately soluble	-7.05	5.56e-05	8.98e-08	Poorly soluble	-4.8	0.00976	1.58e-05	Moderately soluble	Low	No	Yes	No	No	No	No	Yes	-8.38	2	3	2	1	3	0.11	1	4	2	6.51
216	CCC(CC)COC(=O)C(C)NP(=O)(OC[C@]1([C@H]([C@H]([C@@H](O1)C2=CC=C3N2N=CN=C3N)O)O)N=[N+]=[N-])OC4=CC=CC=C4	118061035	C26H35N8O8P	618.58	43	15	0.5	15	14	4	150.85	239.32	4	2.38	2.96	0.88	-1.31	1.78	-4.44	0.0223	3.61e-05	Moderately soluble	-7.05	5.56e-05	8.98e-08	Poorly soluble	-4.8	0.00976	1.58e-05	Moderately soluble	Low	No	Yes	No	No	No	No	Yes	-8.38	2	3	2	1	3	0.11	1	4	2	6.51
217	CCC(CC)COC(=O)[C@H](C)NP(=O)(OCC1([C@H]([C@H]([C@@H](O1)C2=CC=C3N2N=CN=C3N)O)O)N=[N+]=[N-])OC4=CC=CC=C4	118061034	C26H35N8O8P	618.58	43	15	0.5	15	14	4	150.85	239.32	4.2	2.38	2.96	0.88	-1.31	1.82	-4.44	0.0223	3.61e-05	Moderately soluble	-7.05	5.56e-05	8.98e-08	Poorly soluble	-4.8	0.00976	1.58e-05	Moderately soluble	Low	No	Yes	No	No	No	No	Yes	-8.38	2	3	2	1	3	0.11	1	4	2	6.51
218	CCC(CC)COC(=O)C(C)NP(=O)(OC[C@@]1([C@H]([C@H]([C@@H](O1)C2=CC=C3N2N=CN=C3N)O)O)N=[N+]=[N-])OC4=CC=CC=C4	118061032	C26H35N8O8P	618.58	43	15	0.5	15	14	4	150.85	239.32	4.05	2.38	2.96	0.88	-1.31	1.79	-4.44	0.0223	3.61e-05	Moderately soluble	-7.05	5.56e-05	8.98e-08	Poorly soluble	-4.8	0.00976	1.58e-05	Moderately soluble	Low	No	Yes	No	No	No	No	Yes	-8.38	2	3	2	1	3	0.11	1	4	2	6.51
219	CCC(CC)COC(=O)[C@H](C)NP(=O)(OCC1([C@H]([C@H]([C@@H](O1)C2=CC=C3N2N=CN=C3N)F)O)C#N)OC4=CC=CC=C4	118060678	C27H34FN6O7P	604.57	42	15	0.48	14	12	3	149.47	193.13	3.11	2.74	3.61	1.03	0.85	2.27	-4.65	0.0134	2.21e-05	Moderately soluble	-6.45	0.000214	3.55e-07	Poorly soluble	-5.62	0.00146	2.41e-06	Moderately soluble	Low	No	Yes	No	No	No	No	Yes	-8.04	2	3	2	1	3	0.17	0	1	2	6.38
220	CCC(CC)COC(=O)C(C)NP(=O)(OC[C@@]1([C@H]([C@H]([C@@H](O1)C2=CC=C3N2N=CN=C3N)F)O)C#N)OC4=CC=CC=C4	118060676	C27H34FN6O7P	604.57	42	15	0.48	14	12	3	149.47	193.13	3	2.74	3.61	1.03	0.85	2.25	-4.65	0.0134	2.21e-05	Moderately soluble	-6.45	0.000214	3.55e-07	Poorly soluble	-5.62	0.00146	2.41e-06	Moderately soluble	Low	No	Yes	No	No	No	No	Yes	-8.04	2	3	2	1	3	0.17	0	1	2	6.38
221	CCC(CC)COC(=O)[C@H](C)NP(=O)(OC[C@@]1([C@H]([C@H]([C@@H](O1)C2=CC=C3N2N=CN=C3N)F)O)C#N)OC4=CC=CC=C4	91758344	C27H34FN6O7P	604.57	42	15	0.48	14	12	3	149.47	193.13	3.11	2.74	3.61	1.03	0.85	2.27	-4.65	0.0134	2.21e-05	Moderately soluble	-6.45	0.000214	3.55e-07	Poorly soluble	-5.62	0.00146	2.41e-06	Moderately soluble	Low	No	Yes	No	No	No	No	Yes	-8.04	2	3	2	1	3	0.17	0	1	2	6.38
222	CCCCOC(=O)[C@H](C)NP(=O)(OC[C@@H]1[C@H]([C@@]([C@@H](O1)C2=CC=C3N2N=CN=C3N)(C)N=[N+]=[N-])O)OC4=CC=CC=C4	90300031	C25H33N8O7P	588.55	41	15	0.48	14	13	3	144.88	219.09	4.13	2.54	3.39	0.59	-0.96	1.94	-4.44	0.0216	3.66e-05	Moderately soluble	-6.79	9.59e-05	1.63e-07	Poorly soluble	-5.37	0.00252	4.28e-06	Moderately soluble	Low	No	Yes	No	No	No	No	Yes	-8.09	2	3	2	1	2	0.11	1	4	2	6.23
223	CCCCOC(=O)[C@H](C)NP(=O)(OC[C@@H]1[C@H]([C@@](C(O1)C2=CC=C3N2N=CN=C3N)(C)N=[N+]=[N-])O)OC4=CC=CC=C4	90300028	C25H33N8O7P	588.55	41	15	0.48	14	13	3	144.88	219.09	4.13	2.54	3.39	0.59	-0.96	1.94	-4.44	0.0216	3.66e-05	Moderately soluble	-6.79	9.59e-05	1.63e-07	Poorly soluble	-5.37	0.00252	4.28e-06	Moderately soluble	Low	No	Yes	No	No	No	No	Yes	-8.09	2	3	2	1	2	0.11	1	4	2	6.23
224	CCOC(=O)[C@H](C)NP(=O)(OC[C@@H]1[C@H]([C@@]([C@@H](O1)C2=CC=C3N2N=CN=C3N)(C)N=[N+]=[N-])O)OC4=CC=CC=C4	90300004	C23H29N8O7P	560.5	39	15	0.43	12	13	3	135.27	219.09	3.89	1.65	2.61	0.17	-1.78	1.31	-3.85	0.0797	0.000142	Soluble	-5.86	0.000766	1.37e-06	Moderately soluble	-4.59	0.0142	2.54e-05	Moderately soluble	Low	No	Yes	No	No	No	No	Yes	-8.55	2	2	2	1	2	0.11	1	4	2	5.98
225	C[C@@H](C(=O)OC(C)C)NP(=O)(OC[C@@H]1[C@H]([C@@]([C@@H](O1)C2=CC=C3N2N=CN=C3N)(C)N=[N+]=[N-])O)OC4=CC=CC=C4	90299994	C24H31N8O7P	574.53	40	15	0.46	12	13	3	140.07	219.09	4.44	2.09	3	0.38	-1.54	1.67	-4.2	0.0359	6.25e-05	Moderately soluble	-6.32	0.000274	4.78e-07	Poorly soluble	-4.61	0.0141	2.46e-05	Moderately soluble	Low	No	Yes	No	No	No	No	Yes	-8.32	2	3	2	1	2	0.11	1	4	2	6.1
226	C[C@@H](C(=O)OC)N[P@](=O)(OC[C@@H]1[C@H]([C@@]([C@](O1)(C#N)C2=CC=C3N2N=CN=C3N)(C)O)O)OC4=CC=CC=C4	89866568	C23H27N6O8P	546.47	38	15	0.39	10	12	4	131.24	213.36	2.51	0.05	0.8	-0.64	-1.4	0.26	-2.89	0.701	0.00128	Soluble	-4.08	0.0451	8.25e-05	Moderately soluble	-3.79	0.0876	0.00016	Soluble	Low	No	Yes	No	No	No	No	Yes	-9.6	2	2	1	1	2	0.17	0	1	2	5.84
227	C[C@@H](C(=O)OC(C)C)NP(=O)(OC[C@@H]1[C@H]([C@@]([C@](O1)(C)C2=CC=C3N2N=CN=C3N)(C#N)O)O)OC4=CC=CC=C4	89855729	C25H31N6O8P	574.52	40	15	0.44	11	12	4	140.85	213.36	3.5	0.66	1.57	-0.22	-0.76	0.95	-3.37	0.245	0.000427	Soluble	-4.72	0.011	1.92e-05	Moderately soluble	-4.2	0.0367	6.38e-05	Moderately soluble	Low	No	Yes	No	No	No	No	Yes	-9.34	2	3	2	1	2	0.17	0	2	2	6.14
228	CCCCCCCOC(=O)C(C)NP1(=O)OC[C@@H]2[C@@H](O1)[C@@]([C@](O2)(C#N)C3=CC=C4N3N=CN=C4N)(C)F	89603058	C23H32FN6O6P	538.51	37	9	0.65	11	11	2	130.77	172.9	3.61	2.05	3.49	0.91	1.21	2.26	-3.92	0.0641	0.000119	Soluble	-5.31	0.00264	4.9e-06	Moderately soluble	-5.01	0.00523	9.71e-06	Moderately soluble	Low	No	Yes	No	No	No	No	Yes	-8.13	2	2	2	1	2	0.17	0	1	2	5.98
229	CCC(CC)COC(=O)[C@H](C)NP(=O)(N[C@@H](C)C(=O)OCC(CC)CC)OC[C@@H]1[C@H]([C@@]([C@](O1)(C)C2=CC=C3N2N=CN=C3N)(C#N)O)O	89488952	C31H50N7O9P	695.74	48	9	0.71	20	14	5	176.61	242.46	4.63	2.17	2.48	0.18	1.24	2.14	-4.34	0.0318	4.58e-05	Moderately soluble	-6.89	8.87e-05	1.27e-07	Poorly soluble	-5.2	0.00441	6.34e-06	Moderately soluble	Low	No	Yes	No	No	No	No	Yes	-9	2	3	2	1	4	0.17	0	3	2	7.27
230	CCOC(=O)[C@H](C)NP(=O)(N[C@@H](C)C(=O)OCC)OC[C@@H]1[C@H]([C@@]([C@](O1)(C)C2=CC=C3N2N=CN=C3N)(C#N)O)O	89488951	C23H34N7O9P	583.53	40	9	0.61	14	14	5	138.16	242.46	3.18	-1.18	-0.35	-1.42	-1.76	-0.31	-1.96	6.44	0.011	Very soluble	-3.42	0.223	0.000382	Soluble	-2.86	0.798	0.00137	Soluble	Low	No	Yes	No	No	No	No	No	-10.7	2	3	2	1	2	0.17	0	3	2	6.26
231	CCC(CC)COC(=O)[C@H](C)NP(=O)(N[C@@H](C)C(=O)OCC(CC)CC)OC[C@@H]1[C@H]([C@@]([C@](O1)(C)C2=CC=C3N2N=CN=C3N)(C#N)O)OC(=O)C(C)C	89488950	C35H56N7O10P	765.83	53	9	0.71	23	15	4	195.96	248.53	5.77	3.24	3.69	0.93	2.48	3.22	-5.24	0.00444	5.79e-06	Moderately soluble	-8.13	5.64e-06	7.37e-09	Poorly soluble	-6.18	0.000509	6.65e-07	Poorly soluble	Low	No	Yes	No	No	No	No	Yes	-8.67	2	3	2	1	4	0.17	0	3	2	7.74
232	C[C@@H](C(=O)OC(C)C)NP(=O)(N[C@@H](C)C(=O)OC(C)C)OC[C@@H]1[C@H]([C@@]([C@](O1)(C)C2=CC=C3N2N=CN=C3N)(C#N)O)OC(=O)C	89488949	C27H40N7O10P	653.62	45	9	0.63	16	15	4	157.51	248.53	3.92	-0.3	1	-0.59	-0.73	0.66	-2.8	1.05	0.0016	Soluble	-4.46	0.0227	3.48e-05	Moderately soluble	-3.48	0.215	0.00033	Soluble	Low	No	Yes	No	No	No	No	Yes	-10.5	2	3	2	1	4	0.17	0	3	2	6.71
233	CCOC(=O)[C@H](C)NP(=O)(N[C@@H](C)C(=O)OCC)OC[C@@H]1[C@H]([C@@]([C@](O1)(C)C2=CC=C3N2N=CN=C3N)(C#N)O)OC(=O)C(C)C	89488948	C27H40N7O10P	653.62	45	9	0.63	17	15	4	157.51	248.53	4.35	-0.12	0.85	-0.59	-0.56	0.79	-2.84	0.939	0.00144	Soluble	-4.65	0.0148	2.26e-05	Moderately soluble	-3.86	0.0911	0.000139	Soluble	Low	No	Yes	No	No	No	No	Yes	-10.37	2	3	2	1	4	0.17	0	3	2	6.71
234	C[C@@H](C(=O)OC(C)C)NP(=O)(N[C@@H](C)C(=O)OC(C)C)OC[C@@H]1[C@H]([C@@]([C@](O1)(C)C2=CC=C3N2N=CN=C3N)(C#N)O)OC(=O)C(C)C	89488946	C29H44N7O10P	681.67	47	9	0.66	17	15	4	167.12	248.53	4.15	0.75	1.63	-0.19	-0.06	1.26	-3.56	0.188	0.000276	Soluble	-5.55	0.00193	2.83e-06	Moderately soluble	-3.88	0.0905	0.000133	Soluble	Low	No	Yes	No	No	No	No	Yes	-9.93	2	3	2	1	4	0.17	0	3	2	6.96
235	C[C@@H](C(=O)OC(C)C)NP(=O)(N[C@@H](C)C(=O)OC(C)C)OC[C@@H]1[C@H]([C@@]([C@](O1)(C)C2=CC=C3N2N=CN=C3N)(C#N)O)O	89488945	C25H38N7O9P	611.58	42	9	0.64	14	14	5	147.77	242.46	3.78	-0.32	0.42	-1	-1.28	0.32	-2.66	1.32	0.00216	Soluble	-4.31	0.0299	4.89e-05	Moderately soluble	-2.89	0.79	0.00129	Soluble	Low	No	Yes	No	No	No	No	No	-10.26	2	3	2	1	3	0.17	0	3	2	6.5
236	CCC(CC)COC(=O)[C@H](C)NP(=O)(N[C@@H](C)C(=O)OCC(CC)CC)OCC1[C@H]([C@@]([C@](O1)(C#N)C2=CC=C3N2N=CN=C3N)(C)O)O	89488944	C31H50N7O9P	695.74	48	9	0.71	20	14	5	176.61	242.46	4.47	2.37	2.48	0.18	1.24	2.15	-4.47	0.0238	3.42e-05	Moderately soluble	-7.1	5.5e-05	7.9e-08	Poorly soluble	-5.2	0.00441	6.34e-06	Moderately soluble	Low	No	Yes	No	No	No	No	Yes	-8.86	2	3	2	1	4	0.17	0	2	2	7.2
237	CCC(CC)COC(=O)[C@H](C)NP(=O)(N[C@@H](C)C(=O)OCC(CC)CC)OC1[C@H]([C@@]([C@](O1)(C#N)C2=CC=C3N2N=CN=C3N)(C)O)OC(=O)C(C)C	89488943	C34H54N7O10P	751.81	52	9	0.71	22	15	4	191.16	248.53	5.02	4.08	3.64	1.15	2.06	3.19	-5.75	0.00134	1.79e-06	Moderately soluble	-9	7.45e-07	9.9e-10	Poorly soluble	-5.79	0.00121	1.6e-06	Moderately soluble	Low	No	Yes	No	No	No	No	Yes	-7.99	2	3	2	1	4	0.17	0	2	3	7.61
238	C[C@H](C(=O)OC(C)C)N[P@](=O)(OC[C@@H]1[C@H]([C@@]([C@](O1)(C#N)C2=CC=C3N2N=CN=C3N)(C)O)OC(=O)C(C)C)OC4=CC=CC=C4	89488941	C29H37N6O9P	644.61	45	15	0.48	14	13	3	160.21	219.43	4.19	2.47	2.78	0.58	0.43	2.09	-4.72	0.0124	1.93e-05	Moderately soluble	-6.72	0.000122	1.9e-07	Poorly soluble	-5.19	0.00418	6.49e-06	Moderately soluble	Low	No	Yes	No	No	No	No	Yes	-8.48	2	3	2	1	3	0.17	0	2	2	6.54
239	CC1=NC=NN2C1=CC=C2[C@]3([C@]([C@@H]([C@H](O3)CO[P@](=O)(N[C@@H](C)C(=O)OC(C)C)OC4=CC=CC=C4)OC(=O)C(C)C)(C)O)C#N	89488709	C30H38N5O9P	643.62	45	15	0.5	14	13	2	160.77	193.41	3.9	3.21	3.5	0.84	1.68	2.63	-5.18	0.0043	6.68e-06	Moderately soluble	-6.94	7.32e-05	1.14e-07	Poorly soluble	-5.93	0.000748	1.16e-06	Moderately soluble	Low	No	Yes	No	No	No	No	Yes	-7.95	2	3	2	1	3	0.17	0	2	2	6.56
240	C[C@@H](C(=O)OC(C)C)N[P@@](=O)(OC[C@@H]1[C@H]([C@@]([C@@H](O1)C2=CC=C3N2N=CN=C3N)(C)C#N)O)OCC(=O)OC(C)C	73775299	C24H35N6O9P	582.54	40	9	0.62	14	13	3	139.9	219.43	3	0.5	1.35	-0.48	-0.73	0.73	-3.01	0.57	0.000979	Soluble	-4.68	0.0122	2.1e-05	Moderately soluble	-2.94	0.667	0.00115	Soluble	Low	No	Yes	No	No	No	No	Yes	-9.5	2	3	2	1	2	0.17	0	2	2	6.23
241	C[C@@H](C(=O)OC(C)C)N[P@](=O)(OC[C@@H]1[C@H]([C@@]([C@@H](O1)C2=CC=C3N2N=CN=C3N)(C)C#N)O)OC4=CC=CC=C4	73775298	C25H31N6O7P	558.52	39	15	0.44	11	11	3	139.51	193.13	3.56	1.59	2.46	0.52	-0.28	1.57	-3.86	0.0765	0.000137	Soluble	-5.26	0.00309	5.54e-06	Moderately soluble	-4.57	0.015	2.69e-05	Moderately soluble	Low	No	Yes	No	No	No	No	Yes	-8.58	2	2	2	1	2	0.17	0	1	2	6.1
242	CCOC(=O)[C@H](C)NP(=O)(OC[C@@H]1[C@H]([C@@]([C@](O1)(C#N)C2=CC=C3N2N=CN=C3N)(C)O)O)OC4=CC=C(C=C4)Cl	71058957	C24H28ClN6O8P	594.94	40	15	0.42	11	12	4	141.06	213.36	3.36	1.05	1.84	0.05	-0.33	1.19	-3.74	0.108	0.000181	Soluble	-5.12	0.0045	7.56e-06	Moderately soluble	-4.75	0.0105	1.76e-05	Moderately soluble	Low	No	Yes	No	No	No	No	Yes	-9.18	2	2	2	1	2	0.17	0	1	2	5.94
243	C[C@@H](COC(=O)C(C)(C)C)NP(=O)(OC[C@@H]1[C@H]([C@@]2(C[C@]2(O1)C3=CC=C4N3N=CN=C4N)O)O)OC5=CC=CC=C5	70928836	C26H34N5O8P	575.55	40	15	0.5	12	11	4	143.54	189.57	4.15	0.71	2.07	0.8	-0.05	1.54	-3.34	0.262	0.000456	Soluble	-4.27	0.031	5.38e-05	Moderately soluble	-4.79	0.00944	1.64e-05	Moderately soluble	Low	No	Yes	No	No	No	No	Yes	-9.31	2	3	2	1	2	0.17	0	1	2	6.22
244	CCOC(=O)[C@H](CC1=CC=CC=C1)NP(=O)(OC[C@@H]2C([C@@]([C@](O2)(C#N)C3=CC=C4N3N=CN=C4N)(C)F)O)OC5=CC=CC=C5	68395094	C30H32FN6O7P	638.58	45	21	0.33	13	12	3	159.42	193.13	3.35	2.48	3.81	1.4	1.34	2.47	-4.85	0.00904	1.42e-05	Moderately soluble	-6.18	0.000421	6.6e-07	Poorly soluble	-7.47	2.18e-05	3.41e-08	Poorly soluble	Low	No	Yes	No	No	No	No	Yes	-8.43	2	3	2	1	3	0.17	0	1	2	6.35
245	CCOC(=O)[C@H](CC1=CC=CC=C1)NP(=O)(OC[C@@H]2[C@H]([C@@](C(O2)(C#N)C3=CC=C4N3N=CN=C4N)(C)F)O)OC5=CC=CC=C5	68275556	C30H32FN6O7P	638.58	45	21	0.33	13	12	3	159.42	193.13	3.35	2.48	3.81	1.4	1.34	2.47	-4.85	0.00904	1.42e-05	Moderately soluble	-6.18	0.000421	6.6e-07	Poorly soluble	-7.47	2.18e-05	3.41e-08	Poorly soluble	Low	No	Yes	No	No	No	No	Yes	-8.43	2	3	2	1	3	0.17	0	1	2	6.35
246	CCOC(=O)[C@@H]1CCCN1P(=O)(OC[C@@H]2[C@H]([C@@](C(O2)(C#N)C3=CC=C4N3N=CN=C4N)(C)F)O)OC5=CC=CC=C5	68275457	C26H30FN6O7P	588.52	41	15	0.46	10	12	2	146.45	184.34	3.42	1.48	2.69	0.83	-0.07	1.67	-4.03	0.0547	9.29e-05	Moderately soluble	-4.96	0.00648	1.1e-05	Moderately soluble	-4.73	0.011	1.87e-05	Moderately soluble	Low	No	Yes	No	No	No	No	Yes	-8.84	2	3	1	1	2	0.17	0	1	2	6.08
247	CCOC(=O)[C@H](C)NP1(=O)OC[C@@H]2[C@@H](O1)[C@@]3(C[C@]3(O2)C4=CC=C5N4N=CN=C5N)O	68270743	C17H22N5O7P	439.36	30	9	0.59	6	10	3	101.17	169.34	2.03	-1.68	0	-0.47	-1.59	-0.34	-1.33	20.5	0.0466	Very soluble	-1.36	19	0.0433	Very soluble	-2.04	3.98	0.00906	Soluble	Low	No	Yes	No	No	No	No	No	-10.17	1	0	1	1	1	0.55	0	1	1	5.27
248	C[C@@H](COC(=O)C(C)(C)C)NP(=O)(OC[C@@H]1C[C@@]2(C[C@]2(O1)C3=CC=C4N3N=CN=C4N)O)OC5=CC=CC=C5	68270517	C26H34N5O7P	559.55	39	15	0.5	12	10	3	142.38	169.34	3.53	1.69	3.1	1.55	0.83	2.14	-3.87	0.0761	0.000136	Soluble	-4.86	0.00771	1.38e-05	Moderately soluble	-5.61	0.00137	2.45e-06	Moderately soluble	Low	No	Yes	No	No	No	No	Yes	-8.51	2	3	2	1	1	0.17	0	1	2	6.04
249	CCOC(=O)[C@H](C)NP(=O)(OC[C@@H]1[C@H]([C@@]2(C[C@]2(O1)C3=CC=C4N3N=CN=C4N)O)O)OC5=CC=C(C=C5)Cl	68270005	C23H27ClN5O8P	567.92	38	15	0.43	11	11	4	134.39	189.57	2.55	0.3	1.7	0.65	-0.28	0.98	-3.12	0.435	0.000765	Soluble	-3.84	0.0814	0.000143	Soluble	-4.59	0.0147	2.59e-05	Moderately soluble	Low	No	Yes	No	No	No	No	Yes	-9.55	2	2	2	1	2	0.17	0	1	2	5.86
250	CCOC(=O)CCNP(=O)(OC[C@@H]1[C@H]([C@@]([C@](O1)(C#N)C2=CC=C3N2N=CN=C3C)(C)F)O)OC4=CC=CC=C4	68258134	C25H29FN5O7P	561.5	39	15	0.44	12	12	2	135.5	167.11	3.66	1.14	3.3	0.7	1.31	2.02	-3.53	0.165	0.000294	Soluble	-4.24	0.0321	5.71e-05	Moderately soluble	-6.16	0.000393	7e-07	Poorly soluble	Low	No	Yes	No	No	No	No	Yes	-8.92	2	2	2	1	2	0.17	0	1	2	5.77
251	CCOC(=O)[C@H](CCSC)CNP(=O)(OC[C@@H]1[C@H]([C@@]([C@](O1)(C#N)C2=CC=C3N2N=CN=C3C)(C)F)O)OC4=CC=CC=C4	68258133	C28H35FN5O7PS	635.64	43	15	0.5	15	12	2	157.51	192.41	3.91	2.19	4.28	1.3	2.5	2.83	-4.43	0.0237	3.73e-05	Moderately soluble	-5.86	0.000869	1.37e-06	Moderately soluble	-7.01	6.24e-05	9.82e-08	Poorly soluble	Low	No	Yes	No	Yes	No	No	Yes	-8.62	2	3	2	1	3	0.17	0	1	2	6.33
252	CCOC(=O)[C@@H](CNP(=O)(OC[C@@H]1[C@H]([C@@]([C@](O1)(C#N)C2=CC=C3N2N=CN=C3C)(C)F)O)OC4=CC=CC=C4)C(C)C	68258132	C28H35FN5O7P	603.58	42	15	0.5	13	12	2	149.92	167.11	4.06	2.51	4.18	1.3	2.21	2.85	-4.57	0.0163	2.69e-05	Moderately soluble	-5.67	0.0013	2.16e-06	Moderately soluble	-6.57	0.000164	2.71e-07	Poorly soluble	Low	No	Yes	No	No	No	No	Yes	-8.2	2	3	2	1	3	0.17	0	1	2	6.24
253	CCOC(=O)[C@H](C)CNP(=O)(OC[C@@H]1[C@H]([C@@]([C@](O1)(C#N)C2=CC=C3N2N=CN=C3C)(C)F)O)OC4=CC=CC5=CC=CC=C54	68258131	C30H33FN5O7P	625.58	44	19	0.4	12	12	2	157.81	167.11	4.03	2.97	4.7	1.51	2.59	3.16	-5.12	0.00478	7.63e-06	Moderately soluble	-6.14	0.000451	7.2e-07	Poorly soluble	-7.78	1.05e-05	1.67e-08	Poorly soluble	Low	No	Yes	No	Yes	No	Yes	Yes	-8.01	2	3	2	1	3	0.17	0	1	2	6.25
254	CC(C)C(=O)O[C@@H]1[C@H](O[C@@]([C@]1(C)O)(C#N)C2=CC=C3N2N=CN=C3N)CO[P+](=O)OC4=CC=CC=C4	68053274	C23H25N5O7P	514.45	36	15	0.39	9	10	2	126.22	205.43	3.19	1.82	2.4	0.44	1.83	1.94	-3.89	0.0662	0.000129	Soluble	-5.75	0.000907	1.76e-06	Moderately soluble	-4.36	0.0227	4.42e-05	Moderately soluble	Low	No	No	No	No	No	No	Yes	-8.15	2	1	1	1	1	0.17	0	1	2	5.39
255	CCC(CC)COC(=O)[C@H](C)NP(=O)(OC[C@@H]1[C@H](C[C@](O1)(C#N)C2=CC=C3N2N=CN=C3N)O)OC4=CC=CC=C4	68048426	C27H35N6O7P	586.58	41	15	0.48	14	11	3	149.27	193.13	3.44	2.33	3.24	0.93	0.83	2.15	-4.29	0.03	5.11e-05	Moderately soluble	-6.02	0.000554	9.45e-07	Poorly soluble	-5.59	0.0015	2.55e-06	Moderately soluble	Low	No	Yes	No	No	No	No	Yes	-8.22	2	3	2	1	2	0.17	0	1	2	6.17
256	C[C@@H](C(=O)OC(C)C)N[P@](=O)(OC[C@@H]1[C@H]([C@@]([C@](O1)(C#N)C2=CC=C3N2N=CN=C3N)(C)O)O)OC4=CC=CC=C4	68039922	C25H31N6O8P	574.52	40	15	0.44	11	12	4	140.85	213.36	2.71	0.85	1.57	-0.22	-0.76	0.83	-3.49	0.186	0.000324	Soluble	-4.91	0.00701	1.22e-05	Moderately soluble	-4.2	0.0367	6.38e-05	Moderately soluble	Low	No	Yes	No	No	No	No	Yes	-9.2	2	3	2	1	2	0.17	0	1	2	6.08
257	C[C@@H](COC(=O)C(C)(C)C)NP(=O)(OC[C@@H]1[C@H]([C@@]([C@](O1)(C)C2=CC=C3N2N=CN=C3N)(C)O)O)OC4=CC=CC=C4	59156789	C27H38N5O8P	591.59	41	15	0.52	12	11	4	150.46	189.57	3.66	1.31	2.71	1	0.37	1.81	-3.81	0.0912	0.000154	Soluble	-4.89	0.00759	1.28e-05	Moderately soluble	-5.27	0.00321	5.42e-06	Moderately soluble	Low	No	Yes	No	No	No	No	Yes	-8.98	2	3	2	1	2	0.17	0	1	2	6.41
258	C[C@@H](C(=O)OC(C)C)NP(=O)(OC[C@@H]1[C@H]([C@@]([C@](O1)(C#N)C2=CC=C3N2N=CN=C3N)(C)O)O)OC4=CC=C(C=C4)Cl	59156786	C25H30ClN6O8P	608.97	41	15	0.44	11	12	4	145.86	213.36	3.26	1.48	2.23	0.25	-0.1	1.42	-4.09	0.0492	8.08e-05	Moderately soluble	-5.57	0.00165	2.71e-06	Moderately soluble	-4.77	0.0104	1.71e-05	Moderately soluble	Low	No	Yes	No	No	No	No	Yes	-8.96	2	3	2	1	3	0.17	0	1	2	6.06
259	C[C@H](CP(=O)(OC[C@@H]1[C@H]([C@@]([C@](O1)(C#N)C2=CC=C3N2N=CN=C3N)(C)O)O)OC4=CC=C(C=C4)Cl)C(=O)OC(C)C	58527368	C26H31ClN5O8P	607.98	41	15	0.46	11	11	3	147.87	201.33	3.74	1.79	2.97	0.79	1.07	2.07	-4.28	0.0318	5.23e-05	Moderately soluble	-5.64	0.0014	2.31e-06	Moderately soluble	-5.12	0.00461	7.59e-06	Moderately soluble	Low	No	Yes	No	No	No	No	Yes	-8.74	2	3	2	1	3	0.17	0	1	2	6.03
260	C[C@@H](COC(=O)C(C)(C)C)NP(=O)(OC[C@@H]1[C@H]([C@@]([C@](O1)(C#N)C2=CN=C3N2N=CN=C3N)(C)O)O)OC4=CC=CC=C4	58527366	C26H34N7O8P	603.56	42	15	0.5	12	13	4	148	226.25	2.92	0.72	1.61	-0.35	-0.66	0.85	-3.51	0.187	0.00031	Soluble	-5.05	0.00538	8.92e-06	Moderately soluble	-4.58	0.016	2.65e-05	Moderately soluble	Low	No	Yes	No	No	No	No	Yes	-9.47	2	3	2	1	3	0.17	0	1	2	6.38
261	CC1=NC=NN2C1=CC=C2[C@]3([C@@H]([C@@H]([C@H](O3)COP(=O)(N[C@@H](C)COC(=O)C(C)(C)C)OC4=CC=CC=C4)O)O)C	58527353	C27H37N4O8P	576.58	40	15	0.52	12	11	3	146.18	163.55	4.53	1.88	3.04	1.07	1.09	2.32	-4.08	0.0474	8.23e-05	Moderately soluble	-4.94	0.00667	1.16e-05	Moderately soluble	-5.42	0.00217	3.76e-06	Moderately soluble	Low	No	Yes	No	No	No	No	Yes	-8.48	2	3	2	1	2	0.17	0	1	2	6.3
262	CCOC(=O)[C@H](C)NP1(=O)OC[C@@H]2[C@@H](O1)[C@@]([C@](O2)(C)C3=CC=C4N3N=CN=C4C)(C)O	58527341	C19H27N4O7P	454.41	31	9	0.63	6	10	2	108.66	143.32	3.13	-0.33	1.36	0.08	0.01	0.85	-2.27	2.45	0.00539	Soluble	-2.22	2.75	0.00605	Soluble	-3.28	0.241	0.00053	Soluble	Low	No	Yes	No	No	No	No	No	-9.31	1	0	1	1	0	0.55	0	1	1	5.46
263	CC1=NC=NN2C1=CC=C2[C@]3([C@]([C@@H]([C@H](O3)COP(=O)(C[C@@H](C)C(=O)OC(C)C)OC4=CC=C(C=C4)Cl)O)(C)O)C#N	58527326	C27H32ClN4O8P	606.99	41	15	0.48	11	11	2	148.43	175.31	4.1	2.53	3.69	1.06	2.31	2.74	-4.74	0.011	1.81e-05	Moderately soluble	-5.86	0.000842	1.39e-06	Moderately soluble	-5.87	0.000823	1.36e-06	Moderately soluble	Low	No	Yes	No	No	No	No	Yes	-8.21	2	3	2	1	3	0.17	0	1	2	6.05
264	CCOC(=O)[C@H](C)CP(=O)(OC[C@@H]1[C@H]([C@@]([C@](O1)(C#N)C2=CC=C3N2N=CN=C3N)(C)O)O)OC4=CC=C(C=C4)Cl	58527300	C25H29ClN5O8P	593.95	40	15	0.44	11	11	3	143.06	201.33	3.14	1.35	2.58	0.59	0.83	1.7	-3.92	0.0707	0.000119	Soluble	-5.18	0.00392	6.61e-06	Moderately soluble	-5.11	0.00463	7.8e-06	Moderately soluble	Low	No	Yes	No	No	No	No	Yes	-8.96	2	2	2	1	2	0.17	0	1	2	5.91
265	CCOC(=O)[C@H](C)NP(=O)(N[C@@H](C)C(=O)OCC)OC[C@@H]1[C@H]([C@H]([C@](O1)(C#N)C2=CC=C3N2N=CN=C3N)O)O	58069402	C22H32N7O9P	569.5	39	9	0.59	14	14	5	133.31	242.46	3.14	-1.17	-0.74	-1.64	-2.28	-0.54	-1.88	7.5	0.0132	Very soluble	-3.43	0.212	0.000373	Soluble	-2.28	3.02	0.0053	Soluble	Low	No	Yes	No	No	No	No	No	-10.6	2	4	2	1	2	0.17	0	2	2	6.07
266	CC1=NC=NN2C1=CC=C2[C@]3([C@]([C@@H]([C@H](O3)CO[P@](=O)(N[C@H](C)C(=O)OC(C)C)OC4=CC=CC=C4)OC(=O)C(C)C)(C)O)C#N	58059553	C30H38N5O9P	643.62	45	15	0.5	14	13	2	160.77	193.41	4.43	3.21	3.5	0.84	1.68	2.73	-5.18	0.0043	6.68e-06	Moderately soluble	-6.94	7.32e-05	1.14e-07	Poorly soluble	-5.93	0.000748	1.16e-06	Moderately soluble	Low	No	Yes	No	No	No	No	Yes	-7.95	2	3	2	1	3	0.17	0	2	2	6.56
267	CCC(CC)COC(=O)[C@H](C)NP(=O)(OC[C@@H]1[C@H]([C@@]([C@](O1)(C#N)C2=CC=C3N2N=C(N=C3N)C)(C)O)O)OC4=CC=CC=C4	58059552	C29H39N6O8P	630.63	44	15	0.52	14	12	4	160.24	213.36	3.62	2.5	2.91	0.58	1.02	2.13	-4.65	0.014	2.22e-05	Moderately soluble	-6.63	0.000149	2.37e-07	Poorly soluble	-5.72	0.0012	1.9e-06	Moderately soluble	Low	No	Yes	No	No	No	No	Yes	-8.37	2	3	2	1	3	0.17	0	1	2	6.6
268	CCC(CC)COC(=O)[C@H](C)NP(=O)(OC[C@@H]1[C@H]([C@@]([C@](O1)(C#N)C2=CC=C3N2N=C(N=C3N)F)(C)O)O)OC4=CC=CC=C4	58059550	C28H36FN6O8P	634.59	44	15	0.5	14	13	4	155.23	213.36	3.7	2.53	3.16	0.75	0.92	2.21	-4.7	0.0128	2.01e-05	Moderately soluble	-6.66	0.00014	2.2e-07	Poorly soluble	-5.61	0.00156	2.47e-06	Moderately soluble	Low	No	Yes	No	No	No	No	Yes	-8.37	2	3	2	1	3	0.17	0	1	2	6.52
269	CCOC(=O)[C@H](C)NP(=O)(OC[C@@H]1[C@H]([C@@]([C@](O1)(C#N)C2=CC=C3N2N=CN=C3N)(C)O)O)OC4=CC=CC5=CC=CC=C54	58059547	C28H31N6O8P	610.55	43	19	0.36	11	12	4	153.55	213.36	3.08	1.67	2.34	0.21	0.03	1.46	-4.28	0.0322	5.27e-05	Moderately soluble	-5.76	0.00105	1.72e-06	Moderately soluble	-5.79	0.000986	1.61e-06	Moderately soluble	Low	No	No	No	No	No	No	Yes	-8.84	2	3	2	1	3	0.17	0	1	2	6.2
270	CCOC(=O)[C@H](C)NP(=O)(OC[C@@H]1[C@H]([C@@]([C@](O1)(C#N)C2=CC=C3N2N=C(N=C3N)C)(C)O)O)OC4=CC=CC=C4	58059545	C25H31N6O8P	574.52	40	15	0.44	11	12	4	141.01	213.36	3.24	0.82	1.49	-0.22	-0.46	0.97	-3.47	0.195	0.000339	Soluble	-4.88	0.00753	1.31e-05	Moderately soluble	-4.55	0.0161	2.81e-05	Moderately soluble	Low	No	Yes	No	No	No	No	Yes	-9.22	2	3	2	1	2	0.17	0	1	2	6.11
271	CCC(CC)COC(=O)[C@H](C)NP(=O)(OC[C@@H]1[C@H]([C@@]([C@](O1)(C#N)C2=CC=C3N2N=C(N=C3N)C)(C)O)OC(=O)C(C)C)OC4=CC=CC=C4	58059543	C33H45N6O9P	700.72	49	15	0.55	17	13	3	179.59	219.43	4.85	4.11	4.12	1.34	2.24	3.33	-5.88	0.000927	1.32e-06	Moderately soluble	-8.42	2.64e-06	3.77e-09	Poorly soluble	-6.71	0.000137	1.96e-07	Poorly soluble	Low	No	Yes	No	No	No	No	Yes	-7.66	2	3	2	1	4	0.17	0	2	3	7.07
272	CCOC(=O)CNP(=O)(OC[C@@H]1[C@H]([C@@]([C@](O1)(C#N)C2=CC=C3N2N=CN=C3N)(C)O)O)OC4=CC=CC=C4	58059542	C23H27N6O8P	546.47	38	15	0.39	11	12	4	131.24	213.36	3.37	0.02	0.8	-0.64	-1.23	0.46	-2.81	0.853	0.00156	Soluble	-4.05	0.0484	8.86e-05	Moderately soluble	-4.17	0.037	6.78e-05	Moderately soluble	Low	No	Yes	No	No	No	No	Yes	-9.62	2	2	2	1	2	0.17	0	1	2	5.72
273	CCCCCCCOC(=O)[C@H](C)NP(=O)(OC[C@@H]1[C@H]([C@@]([C@](O1)(C#N)C2=CC=C3N2N=CN=C3N)(C)O)O)OC4=CC=C(C=C4)Cl	58059540	C29H38ClN6O8P	665.07	45	15	0.52	16	12	4	165.09	213.36	4.5	3.55	3.79	1.04	1.72	2.92	-5.39	0.00271	4.07e-06	Moderately soluble	-7.72	1.28e-05	1.92e-08	Poorly soluble	-6.68	0.000139	2.08e-07	Poorly soluble	Low	No	Yes	No	No	No	No	Yes	-7.84	2	3	2	1	4	0.17	0	1	3	6.56
274	CCC(CC)COC(=O)[C@H](C)N[P@](=O)(OC[C@@H]1[C@H]([C@@]([C@](O1)(C#N)C2=CC=C3N2N=C(N=C3N)C)(C)O)OC(=O)C(C)C)OC4=CC=CC=C4	58059539	C33H45N6O9P	700.72	49	15	0.55	17	13	3	179.59	219.43	4.85	4.11	4.12	1.34	2.24	3.33	-5.88	0.000927	1.32e-06	Moderately soluble	-8.42	2.64e-06	3.77e-09	Poorly soluble	-6.71	0.000137	1.96e-07	Poorly soluble	Low	No	Yes	No	No	No	No	Yes	-7.66	2	3	2	1	4	0.17	0	2	3	7.07
275	CC1=NC=NN2C1=CC=C2[C@]3([C@]([C@@H]([C@H](O3)COP(=O)(C[C@@H](C)C(=O)OC(C)C)N[C@@H](C)C(=O)OC(C)C)OC(=O)C(C)C)(C)O)C#N	58059534	C31H46N5O10P	679.7	47	9	0.68	17	14	2	169.69	210.48	4.87	2.55	3.09	0.57	2.36	2.69	-4.68	0.0142	2.09e-05	Moderately soluble	-6.62	0.000164	2.41e-07	Poorly soluble	-4.98	0.00713	1.05e-05	Moderately soluble	Low	No	No	No	No	No	No	Yes	-8.64	2	3	2	1	4	0.17	0	2	2	7.21
276	CCC(CC)COC(=O)[C@H](C)NP(=O)(N[C@@H](C)C(=O)OCC(CC)CC)OC[C@@H]1[C@H]([C@@]([C@](O1)(C#N)C2=CC=C3N2N=CN=C3N)(C)O)O	58059531	C31H50N7O9P	695.74	48	9	0.71	20	14	5	176.61	242.46	4.47	2.37	2.48	0.18	1.24	2.15	-4.47	0.0238	3.42e-05	Moderately soluble	-7.1	5.5e-05	7.9e-08	Poorly soluble	-5.2	0.00441	6.34e-06	Moderately soluble	Low	No	Yes	No	No	No	No	Yes	-8.86	2	3	2	1	4	0.17	0	2	2	7.2
277	CC1=NC=NN2C1=CC=C2[C@]3([C@]([C@@H]([C@H](O3)CO[P@@](=O)(CC4=CC=CC=C4)N[C@@H](C)C(=O)OC(C)C)OC(=O)C(C)C)(C)O)C#N	58059530	C31H40N5O8P	641.65	45	15	0.52	14	12	2	164.05	184.18	4.61	2.85	3.55	1.1	2.54	2.93	-4.94	0.00743	1.16e-05	Moderately soluble	-6.38	0.00027	4.2e-07	Poorly soluble	-6.6	0.00016	2.5e-07	Poorly soluble	Low	No	Yes	No	No	No	No	Yes	-8.19	2	3	2	1	3	0.17	0	2	2	6.69
278	CCOC(=O)[C@H](C)NP(=O)(OC[C@@H]1[C@H]([C@@]([C@](O1)(C#N)C2=CC(=C3N2N=CN=C3N)F)(C)O)O)OC4=CC=CC=C4	58059529	C24H28FN6O8P	578.49	40	15	0.42	11	13	4	136.01	213.36	2.92	0.52	1.74	-0.06	-0.55	0.91	-3.31	0.286	0.000495	Soluble	-4.57	0.0155	2.68e-05	Moderately soluble	-4.44	0.0211	3.64e-05	Moderately soluble	Low	No	Yes	No	No	No	No	Yes	-9.46	2	2	2	1	2	0.17	0	1	2	6.01
279	CC1=NC=NN2C1=CC=C2[C@]3([C@]([C@@H]([C@H](O3)CO[P@@](=O)(C[C@H](C)C(=O)OC(C)C)OC4=CC=CC=C4)OC(=O)C(C)C)(C)O)C#N	58059524	C31H39N4O9P	642.64	45	15	0.52	14	12	1	162.77	181.38	4.5	3.52	4.24	1.36	2.86	3.3	-5.36	0.00278	4.32e-06	Moderately soluble	-7.01	6.24e-05	9.71e-08	Poorly soluble	-6.29	0.00033	5.13e-07	Poorly soluble	Low	No	No	No	No	No	Yes	Yes	-7.72	2	3	2	1	3	0.17	0	2	3	6.54
280	CCOC(=O)[C@H](C)N[P@](=O)(OC[C@@H]1[C@H]([C@@]([C@](O1)(C#N)C2=CC=C3N2N=C(N=C3N)C)(C)O)OC(=O)C(C)C)OC4=CC=CC=C4	58059523	C29H37N6O9P	644.61	45	15	0.48	14	13	3	160.36	219.43	4.17	2.43	2.7	0.58	0.73	2.12	-4.69	0.0132	2.04e-05	Moderately soluble	-6.68	0.000134	2.09e-07	Poorly soluble	-5.54	0.00184	2.86e-06	Moderately soluble	Low	No	Yes	No	No	No	No	Yes	-8.51	2	3	2	1	3	0.17	0	2	2	6.56
281	CCOC(=O)[C@H](C)NP(=O)(OC[C@@H]1[C@H]([C@@]([C@](O1)(C#N)C2=CC(=C3N2N=CN=C3N)F)(C)O)OC(=O)C(C)C)OC4=CC=CC=C4	58059522	C28H34FN6O9P	648.58	45	15	0.46	14	14	3	155.36	219.43	4.03	2.13	2.95	0.75	0.63	2.1	-4.53	0.0193	2.98e-05	Moderately soluble	-6.37	0.000277	4.27e-07	Poorly soluble	-5.43	0.0024	3.71e-06	Moderately soluble	Low	No	Yes	No	No	No	No	Yes	-8.74	2	3	2	1	3	0.17	0	2	2	6.46
282	CC1=NC=NN2C1=CC=C2[C@]3([C@]([C@@H]([C@H](O3)COP(=O)(C[C@@H](C)C(=O)OC(C)C)OC4=CC=CC=C4)OC(=O)C(C)C)(C)O)C#N	58059521	C31H39N4O9P	642.64	45	15	0.52	14	12	1	162.77	181.38	4.29	3.52	4.24	1.36	2.86	3.26	-5.36	0.00278	4.32e-06	Moderately soluble	-7.01	6.24e-05	9.71e-08	Poorly soluble	-6.29	0.00033	5.13e-07	Poorly soluble	Low	No	No	No	No	No	No	Yes	-7.72	2	3	2	1	3	0.17	0	2	3	6.54
283	CCOC(=O)[C@H](C)NP(=O)(OC[C@@H]1[C@H]([C@@]([C@](O1)(C#N)C2=CC=C3N2N=C(N=C3N)F)(C)O)O)OC4=CC=CC=C4	58059520	C24H28FN6O8P	578.49	40	15	0.42	11	13	4	136.01	213.36	2.42	0.85	1.74	-0.06	-0.55	0.88	-3.51	0.177	0.000306	Soluble	-4.91	0.00705	1.22e-05	Moderately soluble	-4.44	0.0211	3.64e-05	Moderately soluble	Low	No	Yes	No	No	No	No	Yes	-9.23	2	2	2	1	2	0.17	0	1	2	6.03
284	CCOC(=O)[C@H](C)NP(=O)(OC[C@@H]1[C@H]([C@@]([C@](O1)(C#N)C2=CC=C3N2N=C(N=C3N)C)(C)O)OC(=O)C(C)C)OC4=CC=CC=C4	58059519	C29H37N6O9P	644.61	45	15	0.48	14	13	3	160.36	219.43	4.17	2.43	2.7	0.58	0.73	2.12	-4.69	0.0132	2.04e-05	Moderately soluble	-6.68	0.000134	2.09e-07	Poorly soluble	-5.54	0.00184	2.86e-06	Moderately soluble	Low	No	Yes	No	No	No	No	Yes	-8.51	2	3	2	1	3	0.17	0	2	2	6.56
285	CC1=NC=NN2C1=CC=C2[C@]3([C@]([C@@H]([C@H](O3)CO[P@@](=O)(CC4=CC=CC=C4)N[C@H](C)C(=O)OC(C)C)OC(=O)C(C)C)(C)O)C#N	58059514	C31H40N5O8P	641.65	45	15	0.52	14	12	2	164.05	184.18	4.3	2.85	3.55	1.1	2.54	2.87	-4.94	0.00743	1.16e-05	Moderately soluble	-6.38	0.00027	4.2e-07	Poorly soluble	-6.6	0.00016	2.5e-07	Poorly soluble	Low	No	Yes	No	No	No	No	Yes	-8.19	2	3	2	1	3	0.17	0	2	2	6.69
286	CC1=NN2C(=CC=C2[C@]3([C@]([C@@H]([C@H](O3)COP(=O)(N[C@@H](C)C(=O)OC(C)C)OC4=CC=CC=C4)OC(=O)C(C)C)(C)O)C#N)C(=N1)N	58059511	C30H39N6O9P	658.64	46	15	0.5	14	13	3	165.17	219.43	4.67	2.87	3.09	0.77	0.98	2.48	-5.05	0.00588	8.93e-06	Moderately soluble	-7.14	4.8e-05	7.29e-08	Poorly soluble	-5.55	0.00184	2.79e-06	Moderately soluble	Low	No	Yes	No	No	No	No	Yes	-8.28	2	3	2	1	3	0.17	0	2	2	6.69
287	CCOC(=O)[C@H](C)NP(=O)(N[C@@H](C)C(=O)OCC)OC[C@@H]1[C@H]([C@@]([C@](O1)(C#N)C2=CC=C3N2N=CN=C3N)(C)O)O	58059509	C23H34N7O9P	583.53	40	9	0.61	14	14	5	138.16	242.46	3.3	-0.99	-0.35	-1.42	-1.76	-0.25	-2.08	4.89	0.00838	Soluble	-3.62	0.141	0.000242	Soluble	-2.86	0.798	0.00137	Soluble	Low	No	Yes	No	No	No	No	No	-10.56	2	3	2	1	2	0.17	0	2	2	6.2
288	CC1=NC=NN2C1=CC=C2[C@]3([C@]([C@@H]([C@H](O3)CO[P@@](=O)(C[C@H](C)C(=O)OC(C)C)N[C@H](C)C(=O)OC(C)C)OC(=O)C(C)C)(C)O)C#N	58059508	C31H46N5O10P	679.7	47	9	0.68	17	14	2	169.69	210.48	4.79	2.55	3.09	0.57	2.36	2.67	-4.68	0.0142	2.09e-05	Moderately soluble	-6.62	0.000164	2.41e-07	Poorly soluble	-4.98	0.00713	1.05e-05	Moderately soluble	Low	No	No	No	No	No	No	Yes	-8.64	2	3	2	1	4	0.17	0	2	2	7.21
289	CCOC(=O)[C@H](C)NP(=O)(N[C@@H](C)C(=O)OCC)OC[C@@H]1[C@H]([C@@]([C@](O1)(C#N)C2=CC=C3N2N=CN=C3N)(C)O)OC(=O)C(C)C	58059505	C27H40N7O10P	653.62	45	9	0.63	17	15	4	157.51	248.53	4.19	0.63	0.85	-0.59	-0.56	0.91	-3.32	0.316	0.000484	Soluble	-5.42	0.00246	3.77e-06	Moderately soluble	-3.86	0.0911	0.000139	Soluble	Low	No	Yes	No	No	No	No	Yes	-9.84	2	3	2	1	4	0.17	0	2	2	6.66
290	CC1=NC=NN2C1=CC=C2[C@]3([C@]([C@@H]([C@H](O3)COP(=O)(C[C@H](C)C(=O)OC(C)C)OC4=CC=CC=C4)OC(=O)C(C)C)(C)O)C#N	58059502	C31H39N4O9P	642.64	45	15	0.52	14	12	1	162.77	181.38	4.5	3.52	4.24	1.36	2.86	3.3	-5.36	0.00278	4.32e-06	Moderately soluble	-7.01	6.24e-05	9.71e-08	Poorly soluble	-6.29	0.00033	5.13e-07	Poorly soluble	Low	No	No	No	No	No	Yes	Yes	-7.72	2	3	2	1	3	0.17	0	2	3	6.54
291	CC1=NC=NN2C1=CC=C2[C@]3([C@]([C@@H]([C@H](O3)CO[P@@](=O)(C[C@@H](C)C(=O)OC(C)C)OC4=CC=CC=C4)OC(=O)C(C)C)(C)O)C#N	58059498	C31H39N4O9P	642.64	45	15	0.52	14	12	1	162.77	181.38	4.29	3.52	4.24	1.36	2.86	3.26	-5.36	0.00278	4.32e-06	Moderately soluble	-7.01	6.24e-05	9.71e-08	Poorly soluble	-6.29	0.00033	5.13e-07	Poorly soluble	Low	No	No	No	No	No	No	Yes	-7.72	2	3	2	1	3	0.17	0	2	3	6.54
292	C[C@@H](C(=O)OC(C)C)NP(=O)(N[C@@H](C)C(=O)OC(C)C)OC[C@@H]1[C@H]([C@@]([C@](O1)(C#N)C2=CC=C3N2N=CN=C3N)(C)O)O	58059497	C25H38N7O9P	611.58	42	9	0.64	14	14	5	147.77	242.46	3.52	-0.12	0.42	-1	-1.28	0.31	-2.79	0.99	0.00162	Soluble	-4.52	0.0185	3.03e-05	Moderately soluble	-2.89	0.79	0.00129	Soluble	Low	No	Yes	No	No	No	No	No	-10.12	2	3	2	1	3	0.17	0	2	2	6.44
293	CCOC(=O)[C@@H]1CCCN1P(=O)(OC[C@@H]2[C@H]([C@@]([C@](O2)(C#N)C3=CC=C4N3N=CN=C4C)(C)F)O)OC5=CC=CC=C5	58039294	C27H31FN5O7P	587.54	41	15	0.48	10	12	1	147.01	158.32	4.06	2.23	3.41	1.1	1.17	2.39	-4.5	0.0186	3.17e-05	Moderately soluble	-5.19	0.00379	6.46e-06	Moderately soluble	-5.47	0.00197	3.35e-06	Moderately soluble	Low	No	No	No	No	No	No	Yes	-8.3	2	3	1	1	2	0.17	0	1	2	6.1
294	C[C@@H](C(=O)OC(C)C)NP(=O)(OC[C@@H]1[C@H]([C@@]([C@](O1)(C#N)C2=CC=C3N2N=CN=C3N)(C)F)O)OC4=CC=CC=C4	58039290	C25H30FN6O7P	576.51	40	15	0.44	11	12	3	139.74	193.13	3.62	1.33	2.97	0.62	0.14	1.74	-3.8	0.0906	0.000157	Soluble	-4.99	0.00594	1.03e-05	Moderately soluble	-5.05	0.00517	8.97e-06	Moderately soluble	Low	No	Yes	No	No	No	No	Yes	-8.87	2	2	2	1	2	0.17	0	1	2	6.09
295	CCOC(=O)[C@H](CC1=CC=CC=C1)NP(=O)(OC[C@@H]2[C@H]([C@@]([C@](O2)(C#N)C3=CC=C4N3N=CN=C4C)(C)F)O)OC5=CC=CC=C5	58039288	C31H33FN5O7P	637.6	45	21	0.35	13	12	2	159.98	167.11	3.79	3.23	4.52	1.66	2.59	3.16	-5.32	0.00308	4.84e-06	Moderately soluble	-6.41	0.000247	3.87e-07	Poorly soluble	-8.21	3.9e-06	6.11e-09	Poorly soluble	Low	No	Yes	No	Yes	No	Yes	Yes	-7.9	2	3	2	1	3	0.17	0	1	2	6.37
296	CCOC(=O)[C@H](CCSC)NP(=O)(OC[C@@H]1[C@H]([C@@]([C@](O1)(C#N)C2=CC=C3N2N=CN=C3C)(C)F)O)OC4=CC=CC=C4	58039272	C27H33FN5O7PS	621.62	42	15	0.48	14	12	2	152.7	192.41	4.05	2.28	4.03	1.1	2.08	2.71	-4.47	0.021	3.38e-05	Moderately soluble	-5.96	0.000685	1.1e-06	Moderately soluble	-6.62	0.000148	2.39e-07	Poorly soluble	Low	No	Yes	No	No	No	No	Yes	-8.47	2	3	2	1	3	0.17	0	1	2	6.31
297	CC1=NC=NN2C1=CC=C2[C@]3([C@]([C@@H]([C@H](O3)COP(=O)(N[C@@H](C)C(=O)OC(C)C)OC4=CC=CC=C4)O)(C)F)C#N	58039271	C26H31FN5O7P	575.53	40	15	0.46	11	12	2	140.3	167.11	4.23	2.08	3.69	0.9	1.38	2.46	-4.27	0.0309	5.37e-05	Moderately soluble	-5.22	0.00348	6.04e-06	Moderately soluble	-5.79	0.000925	1.61e-06	Moderately soluble	Low	No	Yes	No	No	No	No	Yes	-8.33	2	3	2	1	2	0.17	0	1	2	6.11
298	CCOC(=O)[C@H](C)NP(=O)(OC[C@@H]1[C@H]([C@@]([C@](O1)(C#N)C2=CC=C3N2N=CN=C3N)(C)F)O)OC4=CC=CC5=CC=CC=C54	58039253	C28H30FN6O7P	612.55	43	19	0.36	11	12	3	152.44	193.13	2.93	2.15	3.74	1.05	0.93	2.16	-4.59	0.0156	2.55e-05	Moderately soluble	-5.84	0.00089	1.45e-06	Moderately soluble	-6.64	0.000139	2.27e-07	Poorly soluble	Low	No	Yes	No	No	No	No	Yes	-8.51	2	3	2	1	3	0.17	0	1	2	6.21
299	CCOC(=O)[C@H](CCS(=O)(=O)C)NP(=O)(OC[C@@H]1[C@H]([C@@]([C@](O1)(C#N)C2=CC=C3N2N=CN=C3C)(C)F)O)OC4=CC=CC=C4	58039251	C27H33FN5O9PS	653.62	44	15	0.48	14	14	2	154.08	209.63	4.08	1.01	3.8	0.28	0.86	2	-3.86	0.0909	0.000139	Soluble	-5	0.00651	9.97e-06	Moderately soluble	-6.39	0.000265	4.06e-07	Poorly soluble	Low	No	Yes	No	No	No	No	Yes	-9.57	2	3	2	1	3	0.17	0	1	2	6.41
300	CCC(CC)COC(=O)C(C)(C)NP(=O)(OC[C@@H]1[C@H]([C@@]([C@](O1)(C#N)C2=CC=C3N2N=CN=C3C)(C)F)O)OC4=CC=CC=C4	58039243	C30H39FN5O7P	631.63	44	15	0.53	14	12	2	159.57	167.11	4.92	3.51	5.11	1.68	2.88	3.62	-5.3	0.0032	5.06e-06	Moderately soluble	-6.7	0.000125	1.98e-07	Poorly soluble	-7.32	3.02e-05	4.78e-08	Poorly soluble	Low	No	Yes	No	No	No	Yes	Yes	-7.66	2	3	2	1	3	0.17	0	1	3	6.48
301	CCOC(=O)[C@H](C(C)C)NP(=O)(OC[C@@H]1[C@H]([C@@]([C@](O1)(C#N)C2=CC=C3N2N=CN=C3C)(C)F)O)OC4=CC=CC=C4	58039239	C27H33FN5O7P	589.55	41	15	0.48	12	12	2	145.11	167.11	3.96	2.61	3.94	1.1	1.79	2.68	-4.62	0.0142	2.41e-05	Moderately soluble	-5.77	0.001	1.7e-06	Moderately soluble	-6.18	0.000389	6.59e-07	Poorly soluble	Low	No	Yes	No	No	No	No	Yes	-8.04	2	3	2	1	2	0.17	0	1	2	6.23
302	CCOC(=O)[C@H](C)NP(=O)(OC[C@@H]1[C@H]([C@@]([C@@H](O1)C2=CC=C3N2N=CN=C3C)(C)F)O)OC4=CC=CC=C4	58039238	C24H30FN4O7P	536.49	37	15	0.46	11	11	2	131.06	143.32	4.52	1.87	3.41	1.32	1.09	2.44	-3.92	0.0647	0.000121	Soluble	-4.5	0.0169	3.15e-05	Moderately soluble	-5.51	0.00167	3.11e-06	Moderately soluble	Low	No	Yes	No	No	No	No	Yes	-8.24	2	2	2	1	1	0.17	0	1	2	5.95
303	CCOC(=O)CNP(=O)(OC[C@@H]1[C@H]([C@@]([C@](O1)(C#N)C2=CC=C3N2N=CN=C3C)(C)F)O)OC4=CC=CC=C4	58039227	C24H27FN5O7P	547.47	38	15	0.42	11	12	2	130.69	167.11	3.62	1.24	2.91	0.49	0.91	1.83	-3.58	0.143	0.000262	Soluble	-4.35	0.0246	4.5e-05	Moderately soluble	-5.77	0.000934	1.71e-06	Moderately soluble	Low	No	Yes	No	No	No	No	Yes	-8.76	2	2	2	1	2	0.17	0	1	2	5.76
304	CCOC(=O)[C@H](C)NP(=O)(OC[C@@H]1[C@H]([C@@]([C@](O1)(C#N)C2=CC=C3N2N=CN=C3C)(C)F)O)OC4=CC=CC=C4	58039212	C25H29FN5O7P	561.5	39	15	0.44	11	12	2	135.5	167.11	3.76	1.64	3.3	0.7	1.14	2.11	-3.91	0.0686	0.000122	Soluble	-4.76	0.00971	1.73e-05	Moderately soluble	-5.78	0.00093	1.66e-06	Moderately soluble	Low	No	Yes	No	No	No	No	Yes	-8.56	2	2	2	1	2	0.17	0	1	2	5.99
305	CCOC(=O)[C@H](C)NP(=O)(OC[C@@H]1[C@H]([C@@]([C@](O1)(C#N)C2=CC=C3N2N=CN=C3C)(C)F)O)OC4=CC=CC5=CC=CC=C54	58039201	C29H31FN5O7P	611.56	43	19	0.38	11	12	2	153	167.11	4.04	2.89	4.45	1.32	2.17	2.97	-5.05	0.00541	8.84e-06	Moderately soluble	-6.06	0.000533	8.72e-07	Poorly soluble	-7.39	2.49e-05	4.06e-08	Poorly soluble	Low	No	Yes	No	No	No	Yes	Yes	-7.98	2	3	2	1	3	0.17	0	1	2	6.23
306	CCOC(=O)[C@H](C)NP(=O)(OC[C@@H]1[C@H]([C@@]([C@@H](O1)C2=CC=C3N2N=CN=C3N)(C)F)O)OC4=CC=CC=C4	58039167	C23H29FN5O7P	537.48	37	15	0.43	11	11	3	130.5	169.34	3.83	1.12	2.69	1.03	-0.14	1.7	-3.45	0.19	0.000353	Soluble	-4.27	0.0289	5.38e-05	Moderately soluble	-4.76	0.00934	1.74e-05	Moderately soluble	Low	No	Yes	No	No	No	No	Yes	-8.78	2	2	2	1	2	0.17	0	1	2	5.93
307	CCOC(=O)[C@H](C)NP(=O)(OC[C@@H]1[C@H]([C@H]([C@](O1)(C#N)C2=CC=C3N2N=CN=C3N)F)O)OC4=CC=CC=C4	56832853	C23H26FN6O7P	548.46	38	15	0.39	11	12	3	130.09	193.13	2.61	0.71	2.19	0.21	-0.61	1.02	-3.25	0.306	0.000557	Soluble	-4.34	0.0249	4.53e-05	Moderately soluble	-4.45	0.0197	3.59e-05	Moderately soluble	Low	No	Yes	No	No	No	No	Yes	-9.14	2	2	2	1	2	0.17	0	1	2	5.85
308	CCOC(=O)[C@H](C)NP(=O)(OC[C@@H]1[C@H]([C@H]([C@](O1)(C#N)C2=CC=C3N2N=CN=C3N)O)O)OC4=CC=CC=C4	56832852	C23H27N6O8P	546.47	38	15	0.39	11	12	4	131.2	213.36	2.17	0.23	0.8	-0.64	-1.51	0.21	-2.94	0.629	0.00115	Soluble	-4.27	0.0293	5.36e-05	Moderately soluble	-3.59	0.139	0.000255	Soluble	Low	No	Yes	No	No	No	No	Yes	-9.47	2	2	2	1	2	0.17	0	1	2	5.83
309	C[C@@H](C(=O)OC(C)C)NP(=O)(OC[C@@H]1[C@H]([C@H]([C@](O1)(C#N)C2=CC=C3N2N=CN=C3N)O)O)OC4=CC=CC=C4	56832850	C24H29N6O8P	560.5	39	15	0.42	11	12	4	136.01	213.36	3.35	0.67	1.18	-0.43	-1.27	0.7	-3.3	0.284	0.000506	Soluble	-4.73	0.0105	1.87e-05	Moderately soluble	-3.61	0.139	0.000247	Soluble	Low	No	Yes	No	No	No	No	Yes	-9.24	2	2	2	1	2	0.17	0	1	2	5.95
310	CCOC(=O)[C@@H](C)NP(=O)(OC[C@@H]1[C@H]([C@H]([C@](O1)(C)C2=CC=C3N2N=CN=C3N)F)O)OC4=CC=CC=C4	56832793	C23H29FN5O7P	537.48	37	15	0.43	11	11	3	130.34	169.34	3.49	1.12	2.69	1.03	-0.14	1.64	-3.45	0.19	0.000353	Soluble	-4.27	0.0289	5.38e-05	Moderately soluble	-4.76	0.00934	1.74e-05	Moderately soluble	Low	No	Yes	No	No	No	No	Yes	-8.78	2	2	2	1	2	0.17	0	1	2	5.93
311	C[C@H](C(=O)OC(C)C)NP(=O)(OC[C@@H]1[C@H]([C@H]([C@](O1)(C)C2=CC=C3N2N=CN=C3N)F)O)OC4=CC=CC=C4	56832792	C24H31FN5O7P	551.5	38	15	0.46	11	11	3	135.15	169.34	3.53	1.56	3.08	1.24	0.09	1.9	-3.81	0.0858	0.000156	Soluble	-4.73	0.0104	1.88e-05	Moderately soluble	-4.77	0.0093	1.69e-05	Moderately soluble	Low	No	Yes	No	No	No	No	Yes	-8.56	2	2	2	1	2	0.17	0	1	2	6.04
312	CCOC(=O)[C@H](C)N[P@](=O)(OC[C@@H]1[C@H]([C@@]([C@](O1)(C#N)C2=CC=C3N2N=CN=C3N)(C)O)O)OC4=CC=CC5=CC=CC=C54	56656533	C28H31N6O8P	610.55	43	19	0.36	11	12	4	153.55	213.36	3.08	1.67	2.34	0.21	0.03	1.46	-4.28	0.0322	5.27e-05	Moderately soluble	-5.76	0.00105	1.72e-06	Moderately soluble	-5.79	0.000986	1.61e-06	Moderately soluble	Low	No	No	No	No	No	No	Yes	-8.84	2	3	2	1	3	0.17	0	1	2	6.2
313	CCCCCCCOC(=O)[C@H](C)N[P@](=O)(OC[C@@H]1[C@H]([C@@]([C@](O1)(C#N)C2=CC=C3N2N=CN=C3N)(C)O)O)OC4=CC=C(C=C4)Cl	56656532	C29H38ClN6O8P	665.07	45	15	0.52	16	12	4	165.09	213.36	4.5	3.55	3.79	1.04	1.72	2.92	-5.39	0.00271	4.07e-06	Moderately soluble	-7.72	1.28e-05	1.92e-08	Poorly soluble	-6.68	0.000139	2.08e-07	Poorly soluble	Low	No	Yes	No	No	No	No	Yes	-7.84	2	3	2	1	4	0.17	0	1	3	6.56
314	C[C@@H](C(=O)OC1CCCC1)N[P@](=O)(OC[C@@H]2[C@H]([C@@]([C@](O2)(C#N)C3=CC=C4N3N=CN=C4N)(C)O)O)OC5=CC=CC=C5	56656531	C27H33N6O8P	600.56	42	15	0.48	11	12	4	148.35	213.36	3.54	1.32	2.11	0.18	-0.51	1.33	-3.93	0.07	0.000117	Soluble	-5.4	0.00238	3.97e-06	Moderately soluble	-4.5	0.0192	3.19e-05	Moderately soluble	Low	No	Yes	No	No	No	No	Yes	-9.03	2	3	2	1	3	0.17	0	1	2	6.25
315	CCC(CC)COC(=O)[C@H](C)N[P@](=O)(OC[C@@H]1[C@H]([C@@]([C@](O1)(C#N)C2=CC=C3N2N=CN=C3N)(C)O)O)OC4=CC=CC=C4	56656530	C28H37N6O8P	616.6	43	15	0.5	14	12	4	155.28	213.36	3.4	2.1	2.6	0.38	0.48	1.79	-4.32	0.0295	4.79e-05	Moderately soluble	-6.21	0.000379	6.15e-07	Poorly soluble	-5.35	0.00273	4.43e-06	Moderately soluble	Low	No	Yes	No	No	No	No	Yes	-8.57	2	3	2	1	3	0.17	0	1	2	6.45
316	CCOC(=O)[C@H](C)N[P@](=O)(OC[C@@H]1[C@H]([C@@]([C@](O1)(C#N)C2=CC=C3N2N=CN=C3N)(C)O)O)OC4=CC=CC=C4	56656477	C24H29N6O8P	560.5	39	15	0.42	11	12	4	136.05	213.36	2.98	0.42	1.19	-0.43	-0.99	0.63	-3.14	0.408	0.000727	Soluble	-4.47	0.0191	3.41e-05	Moderately soluble	-4.18	0.0369	6.58e-05	Moderately soluble	Low	No	Yes	No	No	No	No	Yes	-9.42	2	2	2	1	2	0.17	0	1	2	5.96
317	CCC(CC)COC(=O)[C@H](C)N[P@](=O)(OC[C@@H]1[C@H]([C@@]([C@](O1)(C#N)C2=CC=C3N2N=C(N=C3N)F)(C)O)O)OC4=CC=CC=C4	56655478	C28H36FN6O8P	634.59	44	15	0.5	14	13	4	155.23	213.36	3.7	2.53	3.16	0.75	0.92	2.21	-4.7	0.0128	2.01e-05	Moderately soluble	-6.66	0.00014	2.2e-07	Poorly soluble	-5.61	0.00156	2.47e-06	Moderately soluble	Low	No	Yes	No	No	No	No	Yes	-8.37	2	3	2	1	3	0.17	0	1	2	6.52
318	CCOC(=O)[C@H](C)N[P@](=O)(OC[C@@H]1[C@H]([C@@]([C@](O1)(C#N)C2=CC=C3N2N=C(N=C3N)F)(C)O)O)OC4=CC=CC=C4	56655477	C24H28FN6O8P	578.49	40	15	0.42	11	13	4	136.01	213.36	2.42	0.85	1.74	-0.06	-0.55	0.88	-3.51	0.177	0.000306	Soluble	-4.91	0.00705	1.22e-05	Moderately soluble	-4.44	0.0211	3.64e-05	Moderately soluble	Low	No	Yes	No	No	No	No	Yes	-9.23	2	2	2	1	2	0.17	0	1	2	6.03
319	CCOC(=O)[C@H](C)N[P@](=O)(OC[C@@H]1[C@H]([C@@]([C@](O1)(C#N)C2=CC(=C3N2N=CN=C3N)F)(C)O)O)OC4=CC=CC=C4	56655476	C24H28FN6O8P	578.49	40	15	0.42	11	13	4	136.01	213.36	2.92	0.52	1.74	-0.06	-0.55	0.91	-3.31	0.286	0.000495	Soluble	-4.57	0.0155	2.68e-05	Moderately soluble	-4.44	0.0211	3.64e-05	Moderately soluble	Low	No	Yes	No	No	No	No	Yes	-9.46	2	2	2	1	2	0.17	0	1	2	6.01
320	CCC(CC)COC(=O)[C@H](C)NP(=O)(N[C@@H](C)C(=O)OCC(CC)CC)OC[C@@H]1[C@H]([C@@]([C@](O1)(C#N)C2=CC=C3N2N=CN=C3N)(C)O)OC(=O)C(C)C	54760988	C35H56N7O10P	765.83	53	9	0.71	23	15	4	195.96	248.53	5.36	3.98	3.69	0.93	2.48	3.29	-5.7	0.00152	1.98e-06	Moderately soluble	-8.9	9.63e-07	1.26e-09	Poorly soluble	-6.18	0.000509	6.65e-07	Poorly soluble	Low	No	Yes	No	No	No	No	Yes	-8.15	2	3	2	1	4	0.17	0	2	3	7.69
321	C[C@@H](C(=O)OC(C)C)NP(=O)(N[C@@H](C)C(=O)OC(C)C)OC[C@@H]1[C@H]([C@@]([C@](O1)(C#N)C2=CC=C3N2N=CN=C3N)(C)O)OC(=O)C	54760805	C27H40N7O10P	653.62	45	9	0.63	16	15	4	157.51	248.53	3.41	0.45	1	-0.59	-0.73	0.71	-3.27	0.353	0.00054	Soluble	-5.24	0.00378	5.79e-06	Moderately soluble	-3.48	0.215	0.00033	Soluble	Low	No	Yes	No	No	No	No	Yes	-9.97	2	3	2	1	4	0.17	0	2	2	6.66
322	CCC(CC)COC(=O)[C@H](C)NP(=O)(OC[C@@H]1[C@H]([C@@]([C@](O1)(C#N)C2=CC=C3N2N=C(N=C3N)F)(C)O)OC(=O)C(C)C)OC4=CC=CC=C4	54760803	C32H42FN6O9P	704.68	49	15	0.53	17	14	3	174.58	219.43	4.51	4.15	4.37	1.51	2.13	3.33	-5.93	0.000832	1.18e-06	Moderately soluble	-8.47	2.41e-06	3.42e-09	Poorly soluble	-6.59	0.000179	2.55e-07	Poorly soluble	Low	No	Yes	No	No	No	No	Yes	-7.65	2	3	2	1	4	0.17	0	2	3	6.98
323	CCOC(=O)[C@H](C)NP(=O)(OC[C@@H]1[C@H]([C@@]([C@](O1)(C#N)C2=CC=C3N2N=C(N=C3N)F)(C)O)OC(=O)C(C)C)OC4=CC=CC=C4	54760617	C28H34FN6O9P	648.58	45	15	0.46	14	14	3	155.36	219.43	3.43	2.47	2.95	0.75	0.63	2.05	-4.74	0.0118	1.82e-05	Moderately soluble	-6.72	0.000123	1.9e-07	Poorly soluble	-5.43	0.0024	3.71e-06	Moderately soluble	Low	No	Yes	No	No	No	No	Yes	-8.5	2	3	2	1	3	0.17	0	2	2	6.48
324	CCOC(=O)[C@H](C)NP(=O)(OC[C@@H]1[C@H]([C@@]([C@](O1)(C#N)C2=CC=C3N2N=CN=C3N)(C)O)OC(=O)C(C)C)OC4=CC=CC5=CC=CC=C54	54760427	C32H37N6O9P	680.64	48	19	0.41	14	13	3	172.9	219.43	3.62	3.28	3.55	0.98	1.22	2.53	-5.5	0.00218	3.2e-06	Moderately soluble	-7.56	1.86e-05	2.74e-08	Poorly soluble	-6.78	0.000113	1.66e-07	Poorly soluble	Low	No	Yes	No	No	No	No	Yes	-8.12	2	3	2	1	3	0.17	0	2	2	6.66
325	CCCCCCCOC(=O)[C@H](C)NP(=O)(OC[C@@H]1[C@H]([C@@]([C@](O1)(C#N)C2=CC=C3N2N=CN=C3N)(C)O)OC(=O)C(C)C)OC4=CC=C(C=C4)Cl	54760425	C33H44ClN6O9P	735.16	50	15	0.55	19	13	3	184.44	219.43	4.77	5.17	5	1.79	2.94	3.93	-6.62	0.000175	2.38e-07	Poorly soluble	-9.52	2.2e-07	2.99e-10	Poorly soluble	-7.66	1.6e-05	2.17e-08	Poorly soluble	Low	No	Yes	No	Yes	No	No	Yes	-7.11	2	3	2	1	5	0.17	0	2	3	7.03
326	C[C@@H](C(=O)OC1CCCC1)NP(=O)(OC[C@@H]2[C@H]([C@@]([C@](O2)(C#N)C3=CC=C4N3N=CN=C4N)(C)O)OC(=O)C(C)C)OC5=CC=CC=C5	54760243	C31H39N6O9P	670.65	47	15	0.52	14	13	3	167.71	219.43	4.14	2.94	3.32	0.96	0.67	2.41	-5.16	0.00461	6.88e-06	Moderately soluble	-7.21	4.13e-05	6.16e-08	Poorly soluble	-5.49	0.0022	3.27e-06	Moderately soluble	Low	No	Yes	No	No	No	No	Yes	-8.3	2	3	2	1	3	0.17	0	2	2	6.71
327	CCC(CC)COC(=O)[C@H](C)NP(=O)(OC[C@@H]1[C@H]([C@@]([C@](O1)(C#N)C2=CC=C3N2N=CN=C3N)(C)O)OC(=O)C(C)C)OC4=CC=CC=C4	54760242	C32H43N6O9P	686.69	48	15	0.53	17	13	3	174.63	219.43	4.98	3.71	3.81	1.15	1.69	3.07	-5.54	0.00196	2.86e-06	Moderately soluble	-8.01	6.72e-06	9.79e-09	Poorly soluble	-6.34	0.000312	4.55e-07	Poorly soluble	Low	No	Yes	No	No	No	No	Yes	-7.85	2	3	2	1	4	0.17	0	2	3	6.92
328	CCOC(=O)[C@H](C)NP(=O)(OC[C@@H]1[C@H]([C@@]([C@](O1)(C#N)C2=CC=C3N2N=CN=C3N)(C)O)OC(=O)C(C)C)OC4=CC=CC=C4	54760240	C28H35N6O9P	630.59	44	15	0.46	14	13	3	155.4	219.43	3.68	2.03	2.39	0.38	0.19	1.73	-4.36	0.0277	4.4e-05	Moderately soluble	-6.27	0.000342	5.42e-07	Poorly soluble	-5.18	0.0042	6.65e-06	Moderately soluble	Low	No	Yes	No	No	No	No	Yes	-8.71	2	3	2	1	3	0.17	0	2	2	6.42
329	C[C@@H](C(=O)OC)NP(=O)(OC[C@@H]1[C@H]([C@@]([C@](O1)(C#N)C2=CC=C3N2N=CN=C3N)(C)O)OC(=O)C(C)C)OC4=CC=CC=C4	54760058	C27H33N6O9P	616.56	43	15	0.44	13	13	3	150.59	219.43	3.54	1.67	2	0.19	-0.23	1.44	-4.11	0.0473	7.68e-05	Moderately soluble	-5.89	0.00079	1.28e-06	Moderately soluble	-4.79	0.00998	1.62e-05	Moderately soluble	Low	No	Yes	No	No	No	No	Yes	-8.88	2	3	2	1	3	0.17	0	2	2	6.29
330	CCOC(=O)CNP(=O)(OC[C@@H]1[C@H]([C@@]([C@](O1)(C#N)C2=CC=C3N2N=CN=C3N)(C)O)OC(=O)C(C)C)OC4=CC=CC=C4	54760057	C27H33N6O9P	616.56	43	15	0.44	14	13	3	150.59	219.43	3.29	1.63	2	0.19	-0.06	1.41	-4.02	0.0584	9.47e-05	Moderately soluble	-5.85	0.00087	1.41e-06	Moderately soluble	-5.17	0.00422	6.84e-06	Moderately soluble	Low	No	Yes	No	No	No	No	Yes	-8.9	2	3	2	1	3	0.17	0	2	2	6.17
331	C[C@@H](C(=O)OC(C)C)NP(=O)(OC[C@@H]1[C@H]([C@@]([C@](O1)(C#N)C2=CC=C3N2N=C(N=C3N)N)(C)O)OC(=O)C(C)C)OC4=CC=CC=C4	54759879	C29H38N7O9P	659.63	46	15	0.48	14	13	4	164.61	245.45	4.09	2.12	2.37	0.12	-0.26	1.69	-4.58	0.0172	2.61e-05	Moderately soluble	-6.91	8.2e-05	1.24e-07	Poorly soluble	-4.81	0.0103	1.56e-05	Moderately soluble	Low	No	Yes	No	No	No	No	Yes	-8.82	2	3	2	1	3	0.17	0	2	2	6.68
332	C[C@@H](C(=O)OC(C)C)NP(=O)(N[C@@H](C)C(=O)OC(C)C)OC[C@@H]1[C@H]([C@@]([C@](O1)(C#N)C2=CC=C3N2N=CN=C3N)(C)O)OC(=O)C(C)C	54759878	C29H44N7O10P	681.67	47	9	0.66	17	15	4	167.12	248.53	4.03	1.49	1.63	-0.19	-0.06	1.38	-4.02	0.0644	9.45e-05	Moderately soluble	-6.32	0.000329	4.82e-07	Poorly soluble	-3.88	0.0905	0.000133	Soluble	Low	No	Yes	No	No	No	No	Yes	-9.4	2	3	2	1	4	0.17	0	2	2	6.91
333	C[C@H](C(=O)OC(C)C)NP(=O)(N[C@H](C)C(=O)OC(C)C)OC[C@@H]1[C@H]([C@@]([C@](O1)(C#N)C2=CC=C3N2N=CN=C3N)(C)O)OC(=O)C(C)C	54759877	C29H44N7O10P	681.67	47	9	0.66	17	15	4	167.12	248.53	4.42	1.49	1.63	-0.19	-0.06	1.46	-4.02	0.0644	9.45e-05	Moderately soluble	-6.32	0.000329	4.82e-07	Poorly soluble	-3.88	0.0905	0.000133	Soluble	Low	No	Yes	No	No	No	No	Yes	-9.4	2	3	2	1	4	0.17	0	2	2	6.91
334	C[C@H](C(=O)OC(C)C)N[P@@](=O)(OC[C@@H]1[C@H]([C@@]([C@](O1)(C#N)C2=CC=C3N2N=CN=C3N)(C)O)OC(=O)C(C)C)OC4=CC=CC=C4	54759695	C29H37N6O9P	644.61	45	15	0.48	14	13	3	160.21	219.43	4.19	2.47	2.78	0.58	0.43	2.09	-4.72	0.0124	1.93e-05	Moderately soluble	-6.72	0.000122	1.9e-07	Poorly soluble	-5.19	0.00418	6.49e-06	Moderately soluble	Low	No	Yes	No	No	No	No	Yes	-8.48	2	3	2	1	3	0.17	0	2	2	6.54
335	C[C@@H](C(=O)OC(C)C)N[P@@](=O)(OC[C@@H]1[C@H]([C@@]([C@](O1)(C#N)C2=CC=C3N2N=CN=C3N)(C)O)OC(=O)C(C)C)OC4=CC=CC=C4	54759693	C29H37N6O9P	644.61	45	15	0.48	14	13	3	160.21	219.43	4.34	2.47	2.78	0.58	0.43	2.12	-4.72	0.0124	1.93e-05	Moderately soluble	-6.72	0.000122	1.9e-07	Poorly soluble	-5.19	0.00418	6.49e-06	Moderately soluble	Low	No	Yes	No	No	No	No	Yes	-8.48	2	3	2	1	3	0.17	0	2	2	6.54
336	C[C@H](C(=O)OC(C)C)NP(=O)(OC[C@@H]1[C@H]([C@@]([C@](O1)(C#N)C2=CC=C3N2N=CN=C3N)(C)O)OC(=O)C(C)C)OC4=CC=CC=C4	54759692	C29H37N6O9P	644.61	45	15	0.48	14	13	3	160.21	219.43	4.19	2.47	2.78	0.58	0.43	2.09	-4.72	0.0124	1.93e-05	Moderately soluble	-6.72	0.000122	1.9e-07	Poorly soluble	-5.19	0.00418	6.49e-06	Moderately soluble	Low	No	Yes	No	No	No	No	Yes	-8.48	2	3	2	1	3	0.17	0	2	2	6.54
337	CCCCCCCOC(=O)[C@H](C)NP1(=O)OC[C@@H]2[C@@H](O1)[C@@]([C@](O2)(C#N)C3=CC=C4N3N=CN=C4N)(C)F	51041331	C23H32FN6O6P	538.51	37	9	0.65	11	11	2	130.77	172.9	3.37	2.05	3.49	0.91	1.21	2.21	-3.92	0.0641	0.000119	Soluble	-5.31	0.00264	4.9e-06	Moderately soluble	-5.01	0.00523	9.71e-06	Moderately soluble	Low	No	Yes	No	No	No	No	Yes	-8.13	2	2	2	1	2	0.17	0	1	2	5.98
338	CCOC(=O)[C@H](CCS(=O)(=O)C)NP(=O)(OC[C@@H]1[C@H]([C@@]([C@](O1)(C#N)C2=CC=C3N2N=CN=C3N)(C)F)O)OC4=CC=CC=C4	51041119	C26H32FN6O9PS	654.6	44	15	0.46	14	14	3	153.51	235.65	2.87	0.26	3.08	0.02	-0.38	1.17	-3.39	0.266	0.000407	Soluble	-4.77	0.0111	1.7e-05	Moderately soluble	-5.64	0.00148	2.26e-06	Moderately soluble	Low	No	Yes	No	No	No	No	Yes	-10.11	2	3	2	1	3	0.17	0	1	2	6.39
339	CCOC(=O)[C@@H]1CCCN1P(=O)(OC[C@@H]2[C@H]([C@@]([C@](O2)(C#N)C3=CC=C4N3N=CN=C4N)(C)F)O)OC5=CC=CC=C5	51041118	C26H30FN6O7P	588.52	41	15	0.46	10	12	2	146.45	184.34	3.42	1.48	2.69	0.83	-0.07	1.67	-4.03	0.0547	9.29e-05	Moderately soluble	-4.96	0.00648	1.1e-05	Moderately soluble	-4.73	0.011	1.87e-05	Moderately soluble	Low	No	Yes	No	No	No	No	Yes	-8.84	2	3	1	1	2	0.17	0	1	2	6.08
340	CCOC(=O)[C@H](CC1=CC=CC=C1)NP(=O)(OC[C@@H]2[C@H]([C@@]([C@](O2)(C#N)C3=CC=C4N3N=CN=C4N)(C)F)O)OC5=CC=CC=C5	51040918	C30H32FN6O7P	638.58	45	21	0.33	13	12	3	159.42	193.13	3.35	2.48	3.81	1.4	1.34	2.47	-4.85	0.00904	1.42e-05	Moderately soluble	-6.18	0.000421	6.6e-07	Poorly soluble	-7.47	2.18e-05	3.41e-08	Poorly soluble	Low	No	Yes	No	No	No	No	Yes	-8.43	2	3	2	1	3	0.17	0	1	2	6.35
341	CCOC(=O)[C@H](CCSC)NP(=O)(OC[C@@H]1[C@H]([C@@]([C@](O1)(C#N)C2=CC=C3N2N=CN=C3N)(C)F)O)OC4=CC=CC=C4	51040916	C26H32FN6O7PS	622.61	42	15	0.46	14	12	3	152.14	218.43	3.69	1.54	3.32	0.83	0.84	2.04	-4.01	0.0608	9.76e-05	Moderately soluble	-5.74	0.00114	1.84e-06	Moderately soluble	-5.88	0.00083	1.33e-06	Moderately soluble	Low	No	Yes	No	No	No	No	Yes	-9	2	3	2	1	3	0.17	0	1	2	6.29
342	CCOC(=O)[C@H](C(C)C)NP(=O)(OC[C@@H]1[C@H]([C@@]([C@](O1)(C#N)C2=CC=C3N2N=CN=C3N)(C)F)O)OC4=CC=CC=C4	51040915	C26H32FN6O7P	590.54	41	15	0.46	12	12	3	144.55	193.13	3.76	1.86	3.22	0.83	0.55	2.04	-4.15	0.0416	7.05e-05	Moderately soluble	-5.54	0.00171	2.9e-06	Moderately soluble	-5.43	0.00218	3.69e-06	Moderately soluble	Low	No	Yes	No	No	No	No	Yes	-8.58	2	3	2	1	2	0.17	0	1	2	6.21
343	CCOC(=O)CNP(=O)(OC[C@@H]1[C@H]([C@@]([C@](O1)(C#N)C2=CC=C3N2N=CN=C3N)(C)F)O)OC4=CC=CC=C4	51040708	C23H26FN6O7P	548.46	38	15	0.39	11	12	3	130.13	193.13	2.88	0.49	2.19	0.21	-0.33	1.09	-3.12	0.421	0.000767	Soluble	-4.12	0.042	7.67e-05	Moderately soluble	-5.02	0.00523	9.53e-06	Moderately soluble	Low	No	Yes	No	No	No	No	Yes	-9.3	2	2	2	1	2	0.17	0	1	2	5.73
344	CCC(CC)COC(=O)C(C)(C)NP(=O)(OC[C@@H]1[C@H]([C@@]([C@](O1)(C#N)C2=CC=C3N2N=CN=C3N)(C)F)O)OC4=CC=CC=C4	51040707	C29H38FN6O7P	632.62	44	15	0.52	14	12	3	159.01	193.13	4.16	2.76	4.39	1.42	1.64	2.87	-4.83	0.00937	1.48e-05	Moderately soluble	-6.47	0.000214	3.38e-07	Poorly soluble	-6.57	0.000169	2.67e-07	Poorly soluble	Low	No	Yes	No	No	No	No	Yes	-8.2	2	3	2	1	3	0.17	0	1	2	6.46
345	C[C@@H](C(=O)OC(C)C)NP(=O)(OC[C@@H]1[C@H]([C@@]([C@](O1)(C#N)C2=CC=C3N2N=CN=C3N)(C)F)O)OC4=CC=C(C=C4)Cl	51040706	C25H29ClFN6O7P	610.96	41	15	0.44	11	12	3	144.75	193.13	3.71	1.96	3.62	1.09	0.8	2.24	-4.41	0.0239	3.91e-05	Moderately soluble	-5.64	0.0014	2.29e-06	Moderately soluble	-5.62	0.00147	2.41e-06	Moderately soluble	Low	No	Yes	No	No	No	No	Yes	-8.64	2	2	2	1	3	0.17	0	1	2	6.07
346	CCOC(=O)[C@H](C)NP(=O)(OC[C@@H]1[C@H]([C@@]([C@](O1)(C#N)C2=CC=C3N2N=CN=C3N)(C)F)O)OC4=CC=CC=C4	50990955	C24H28FN6O7P	562.49	39	15	0.42	11	12	3	134.94	193.13	3.4	0.9	2.58	0.42	-0.09	1.44	-3.45	0.198	0.000352	Soluble	-4.54	0.0162	2.88e-05	Moderately soluble	-5.03	0.0052	9.25e-06	Moderately soluble	Low	No	Yes	No	No	No	No	Yes	-9.09	2	2	2	1	2	0.17	0	1	2	5.97
347	C[C@@H](COC(=O)C(C)(C)C)NP(=O)(OC[C@@H]1[C@H]([C@H]([C@](O1)(C)C2=CC=C3N2N=CN=C3N)O)O)OC4=CC=CC=C4	44468763	C26H36N5O8P	577.57	40	15	0.5	12	11	4	145.61	189.57	4.38	1.13	2.32	0.8	-0.15	1.69	-3.62	0.139	0.000241	Soluble	-4.7	0.0114	1.97e-05	Moderately soluble	-4.68	0.0121	2.1e-05	Moderately soluble	Low	No	Yes	No	No	No	No	Yes	-9.02	2	3	2	1	2	0.17	0	1	2	6.29
348	CCOC(=O)[C@H](C)NP1(=O)OC[C@@H]2[C@@H](O1)[C@@]([C@](O2)(C)C3=CC=C4N3N=CN=C4N)(C)O	44468492	C18H26N5O7P	455.4	31	9	0.61	6	10	3	108.09	169.34	2.42	-1.08	0.64	-0.23	-1.21	0.11	-1.8	7.19	0.0158	Very soluble	-1.99	4.7	0.0103	Very soluble	-2.53	1.35	0.00296	Soluble	Low	No	Yes	No	No	No	No	No	-9.84	1	0	1	1	1	0.55	0	1	1	5.44
349	CCOC(=O)[C@H](C)NP(=O)(OC[C@@H]1[C@H]([C@@]([C@](O1)(C)C2=CC=C3N2N=CN=C3N)(C)O)O)OC4=CC=C(C=C4)Cl	44468491	C24H31ClN5O8P	583.96	39	15	0.46	11	11	4	141.31	189.57	4.06	0.91	2.34	0.86	0.13	1.66	-3.59	0.149	0.000256	Soluble	-4.48	0.0195	3.34e-05	Moderately soluble	-5.07	0.00498	8.53e-06	Moderately soluble	Low	No	Yes	No	No	No	No	Yes	-9.22	2	2	2	1	2	0.17	0	1	2	6.04
350	CCC(CC)COC(=O)[C@H](C)N[P@@](=O)(OC1CC12[C@H]([C@H]([C@](O2)(C#N)C3=CC=C4N3N=CN=C4N)O)O)OC5=CC=CC=C5	145387906	C28H35N6O8P	614.59	43	15	0.5	13	12	4	153.16	213.36	2.52	1.93	2.35	0.38	0.01	1.44	-4.27	0.0333	5.41e-05	Moderately soluble	-6.03	0.000568	9.24e-07	Poorly soluble	-4.88	0.00801	1.3e-05	Moderately soluble	Low	No	No	No	No	No	No	Yes	-8.68	2	3	2	1	3	0.17	0	1	2	6.92
351	CCC(CC)COC(=O)[C@H](C)N[P@](=O)(OCC1([C@H]([C@H]([C@](O1)(C#N)C2=CC=C3N2N=CN=C3N)O)O)C)OC4=CC=CC=C4	145387905	C28H37N6O8P	616.6	43	15	0.5	14	12	4	155.28	213.36	3.34	2.1	2.6	0.38	0.48	1.78	-4.32	0.0295	4.79e-05	Moderately soluble	-6.21	0.000379	6.15e-07	Poorly soluble	-5.35	0.00273	4.43e-06	Moderately soluble	Low	No	Yes	No	No	No	No	Yes	-8.57	2	3	2	1	3	0.17	0	1	2	6.45
352	CCC(CC)COC(=O)[C@H](C)N[P@](=O)(O[C@H]1CC12[C@H]([C@H]([C@](O2)(C#N)C3=CC=C4N3N=CN=C4N)O)O)OC5=CC=CC=C5	145387904	C28H35N6O8P	614.59	43	15	0.5	13	12	4	153.16	213.36	2.52	1.93	2.35	0.38	0.01	1.44	-4.27	0.0333	5.41e-05	Moderately soluble	-6.03	0.000568	9.24e-07	Poorly soluble	-4.88	0.00801	1.3e-05	Moderately soluble	Low	No	No	No	No	No	No	Yes	-8.68	2	3	2	1	3	0.17	0	1	2	6.92
353	CCC(CC)COC(=O)[C@H](C)NP(=O)(O[C@H]1CC12[C@H]([C@H]([C@](O2)(C)C3=CC=C4N3N=CN=C4N)O)O)OC5=CC=CC=C5	145387903	C28H38N5O8P	603.6	42	15	0.54	13	11	4	153.41	189.57	3.22	1.79	2.85	1.2	0.47	1.91	-4.12	0.0462	7.65e-05	Moderately soluble	-5.39	0.00246	4.08e-06	Moderately soluble	-5.2	0.0038	6.3e-06	Moderately soluble	Low	No	Yes	No	No	No	No	Yes	-8.71	2	3	2	1	3	0.17	0	1	2	7.03
354	C[C@@H](C(=O)OC(C)C)N[P@](=O)(O/C=C/1\[C@H]([C@H]([C@](O1)(C#N)C2=CC=C3N2N=CN=C3N)O)O)OC4=CC=CC=C4	145277899	C24H27N6O8P	558.48	39	15	0.33	10	12	4	135.54	213.36	2.63	0.89	1.66	-0.5	-1.17	0.7	-3.49	0.182	0.000325	Soluble	-4.96	0.00619	1.11e-05	Moderately soluble	-3.46	0.191	0.000343	Soluble	Low	No	Yes	No	No	No	No	No	-9.07	2	2	1	1	2	0.17	0	2	2	5.78
355	CCC(CC)COC(=O)[C@H](C)N[P@](=O)(O[C@@H]1CC12[C@H]([C@H]([C@](O2)(C#N)C3=CC=C4N3N=CN=C4N)O)O)OC5=CC=CC=C5	145277893	C28H35N6O8P	614.59	43	15	0.5	13	12	4	153.16	213.36	2.85	1.93	2.35	0.38	0.01	1.5	-4.27	0.0333	5.41e-05	Moderately soluble	-6.03	0.000568	9.24e-07	Poorly soluble	-4.88	0.00801	1.3e-05	Moderately soluble	Low	No	No	No	No	No	No	Yes	-8.68	2	3	2	1	3	0.17	0	1	2	6.92
356	CCC(CC)COC(=O)CNP(O)OCC1CCC(O1)C2=CC=C3N2N=CN=C3N.C#N.C1=CC=C(C=C1)O	145277877	C26H37N6O6P	560.58	39	15	0.46	12	10	4	148.46	190.84	4.17	2.97	3.55	0.73	1.11	2.51	-4.68	0.0117	2.09e-05	Moderately soluble	-6.64	0.000128	2.29e-07	Poorly soluble	-3.49	0.18	0.000321	Soluble	Low	No	No	No	No	No	No	No	-7.61	2	3	2	1	1	0.17	0	1	2	5.69
357	CCC(CC)COC(=O)[C@H](C)N[P@](=O)(OCC1[C@H]([C@H]([C@](O1)(C#N)C2=CC=C3N2N=CN=C3N)O)O)OC4=CC=CC=C4	145277874	C27H35N6O8P	602.58	42	15	0.48	14	12	4	150.43	213.36	3.4	1.91	2.21	0.18	-0.05	1.53	-4.12	0.0458	7.59e-05	Moderately soluble	-6.01	0.000584	9.69e-07	Poorly soluble	-4.77	0.0103	1.71e-05	Moderately soluble	Low	No	Yes	No	No	No	No	Yes	-8.62	2	3	2	1	3	0.17	0	1	2	6.33
358	CCC(CC)COC(=O)[C@H](C=C)N[P@@](=O)(OC[C@@H]1[C@H]([C@H]([C@](O1)(C#N)C2=CC=C3N2N=CN=C3N)O)O)OC4=CC=CC=C4	145277873	C28H35N6O8P	614.59	43	15	0.43	15	12	4	154.76	213.36	3.17	2.36	2.38	0.31	0.36	1.72	-4.41	0.0242	3.93e-05	Moderately soluble	-6.48	0.000203	3.31e-07	Poorly soluble	-4.81	0.00954	1.55e-05	Moderately soluble	Low	No	Yes	No	No	No	No	Yes	-8.37	2	3	2	1	3	0.17	0	2	2	6.42
359	CCC(CCCC(C)C)COC(=O)[C@H](C=C)N[P@](=O)(OC1CC12[C@H]([C@H]([C@](O2)(C#N)C3=CC=C4N3N=CN=C4N)O)O)OC5=CC=CC=C5	145277867	C33H43N6O8P	682.7	48	15	0.52	17	12	4	176.72	213.36	4.82	4.25	3.94	1.26	1.91	3.23	-5.86	0.000943	1.38e-06	Moderately soluble	-8.44	2.47e-06	3.61e-09	Poorly soluble	-6.09	0.000551	8.07e-07	Poorly soluble	Low	No	Yes	No	No	No	No	Yes	-7.45	2	3	2	1	4	0.17	0	2	3	7.6
360	CCOC(=O)C(C(C)C)NP(=O)(OCC1CCC(O1)C2=CC=C3N2N=CN=C3N)OC4=CC=CC=C4	145277857	C24H32N5O6P	517.51	36	15	0.46	12	9	2	134.05	149.11	3.66	2.82	3.6	1.89	0.84	2.56	-4.34	0.0236	4.55e-05	Moderately soluble	-5.61	0.00127	2.46e-06	Moderately soluble	-5.37	0.00221	4.28e-06	Moderately soluble	Low	No	Yes	No	Yes	No	Yes	Yes	-7.45	2	2	2	1	0	0.17	0	1	2	5.7
361	CC1=CC=CC=C1.CC(C)OC(=O)CNP(OCC1C(CC(O1)(C#N)C2=CC=C3N2N=CN=C3N)O)OC4=CC=CC=C4	145277852	C30H35N6O6P	606.61	43	21	0.33	11	10	3	160.76	179.84	4.52	3.53	3.94	1.31	0.68	2.8	-5.46	0.0021	3.47e-06	Moderately soluble	-6.99	6.19e-05	1.02e-07	Poorly soluble	-4.53	0.0179	2.95e-05	Moderately soluble	Low	No	No	No	No	No	No	No	-7.49	2	3	2	1	2	0.17	0	1	3	6.03
362	CC1=CC=CC=C1.CC(C)OC(=O)CNP(OCC1CCC(O1)(C#N)C2=CC=C3N2N=CN=C3N)OC4=CC=CC=C4.CO	145277851	C31H39N6O6P	622.65	44	21	0.35	11	10	3	167.68	179.84	6.21	4.05	4.58	1.5	1.56	3.58	-5.88	0.000822	1.32e-06	Moderately soluble	-7.53	1.84e-05	2.95e-08	Poorly soluble	-5.35	0.00276	4.43e-06	Moderately soluble	Low	No	No	No	No	No	No	No	-7.22	2	3	2	1	2	0.17	0	1	3	6.07
363	CCOC([C@H](C)NP(=O)(N[C@@H](C)C(=O)OCC)O[C@H]1CC12[C@H]([C@H]([C@](O2)(C#N)C3=CC=C4N3N=CN=C4N)O)O)OC	145277836	C24H36N7O9P	597.56	41	9	0.67	14	14	5	141.73	234.62	2.73	-1.18	-0.15	-1.54	-1.99	-0.43	-2.04	5.45	0.00912	Soluble	-3.25	0.333	0.000558	Soluble	-2.6	1.49	0.0025	Soluble	Low	No	Yes	No	No	No	No	Yes	-10.78	2	3	2	1	2	0.17	0	2	2	6.95
364	CC(C)OC(=O)C(C)N/N=[P+](\[O-])/OC1=CC=C(C=C1)OC[C@@H]2[C@H]([C@H]([C@](O2)(C#N)C3=CC=C4N3N=CN=C4N)O)O	145074560	C24H28N7O8P	573.49	40	15	0.42	11	12	4	137.98	250.05	0	1.95	1.28	-0.49	-1.35	0.28	-4.18	0.0383	6.67e-05	Moderately soluble	-6.83	8.57e-05	1.49e-07	Poorly soluble	-3.15	0.401	0.0007	Soluble	Low	No	Yes	No	No	No	No	Yes	-8.41	2	2	2	1	2	0.17	0	1	2	5.73
365	CCC(CC)COC(=O)C(C)NP(OCC1CCC(O1)C2=CC=C3N2N=CN=C3N)OC4=CC=CC=C4.C#N	145074559	C27H37N6O5P	556.59	39	15	0.48	14	9	2	149.65	159.61	5.25	4.16	4.63	1.69	2.97	3.74	-5.27	0.00297	5.34e-06	Moderately soluble	-7.22	3.36e-05	6.03e-08	Poorly soluble	-6.26	0.000308	5.53e-07	Poorly soluble	Low	No	Yes	No	Yes	No	Yes	Yes	-6.74	2	3	2	1	1	0.17	0	1	3	5.97
366	CCOC(=O)[C@H](C)NP(=O)(OCC1[C@H]([C@H]([C@](O1)(C)C2=CC=C3N2N=CN=C3N)O)O)OC4=CC=CC=C4	145074555	C23H30N5O8P	535.49	37	15	0.43	11	11	4	131.45	189.57	3.11	0.09	1.29	0.17	-1.04	0.73	-2.79	0.867	0.00162	Soluble	-3.63	0.127	0.000237	Soluble	-3.91	0.0662	0.000124	Soluble	Low	No	Yes	No	No	No	No	Yes	-9.5	2	2	2	1	2	0.17	0	1	2	5.94
367	CC1=CC=CC=C1.CC(C)OC(=O)CNP(OCC1CCC(O1)(C#N)C2=CC=C3N2N=CN=C3N)OC4=CC=CC=C4	145074551	C30H35N6O5P	590.61	42	21	0.33	11	9	2	159.6	159.61	5.16	4.5	4.97	2.06	1.56	3.65	-5.98	0.000617	1.05e-06	Moderately soluble	-7.57	1.58e-05	2.68e-08	Poorly soluble	-5.35	0.00261	4.43e-06	Moderately soluble	Low	No	No	No	No	Yes	Yes	No	-6.71	2	3	2	1	1	0.17	0	1	3	5.83
368	CCC(CC)COC(=O)[C@H](C=C)N[P@](=O)(OC[C@@H]1[C@H]([C@H]([C@](O1)(C#N)C2=CC=C3N2N=CN=C3N)O)O)OC4=CC=CC=C4	145074545	C28H35N6O8P	614.59	43	15	0.43	15	12	4	154.76	213.36	3.17	2.36	2.38	0.31	0.36	1.72	-4.41	0.0242	3.93e-05	Moderately soluble	-6.48	0.000203	3.31e-07	Poorly soluble	-4.81	0.00954	1.55e-05	Moderately soluble	Low	No	Yes	No	No	No	No	Yes	-8.37	2	3	2	1	3	0.17	0	2	2	6.42
369	CCC(CC)COC(=O)[C@H](C)N[P@](=O)(OCC1[C@@H]2[C@H]([C@](O1)(C)C3=CC=C4N3N=CN=C4N)OC(O2)(C)C)OC5=CC=CC=C5	145074544	C30H42N5O8P	631.66	44	15	0.57	14	11	2	162.87	167.57	4.34	3.33	4.51	1.99	1.85	3.2	-5.18	0.00415	6.57e-06	Moderately soluble	-6.53	0.000188	2.98e-07	Poorly soluble	-6.69	0.000128	2.02e-07	Poorly soluble	Low	No	Yes	No	No	No	Yes	Yes	-7.79	2	3	2	1	3	0.17	0	1	2	6.82
370	CCC(CC)COC(=O)[C@H](C)N[P@@](=O)(O[C@H]1CC12[C@H]([C@H]([C@](O2)(C#N)C3=CC=C4N3N=CN=C4N)O)O)OC5=CC=CC=C5	145074537	C28H35N6O8P	614.59	43	15	0.5	13	12	4	153.16	213.36	2.52	1.93	2.35	0.38	0.01	1.44	-4.27	0.0333	5.41e-05	Moderately soluble	-6.03	0.000568	9.24e-07	Poorly soluble	-4.88	0.00801	1.3e-05	Moderately soluble	Low	No	No	No	No	No	No	Yes	-8.68	2	3	2	1	3	0.17	0	1	2	6.92
371	CC(C)OC(=O)[C@H](CC1=CC=CC=C1)NP(=O)(O/C=C/2\[C@H]([C@H]([C@](O2)(C#N)C3=CC=C4N3N=CN=C4N)O)O)OC5=CC=CC=C5	145074533	C30H31N6O8P	634.58	45	21	0.27	12	12	4	160.02	213.36	2.6	2.48	2.88	0.49	0.26	1.74	-4.89	0.00817	1.29e-05	Moderately soluble	-6.61	0.000157	2.48e-07	Poorly soluble	-5.9	0.000801	1.26e-06	Moderately soluble	Low	No	No	No	No	No	No	Yes	-8.41	2	3	2	1	3	0.17	0	2	2	6.17
372	CCOC[C@H](C)NP(=O)(OC[C@@H]1[C@H]([C@H]([C@](O1)(C)C2=CC=C3N2N=CN=C3N)O)O)OC4=CC=CC=C4	145074529	C23H32N5O7P	521.5	36	15	0.48	11	10	4	131.25	172.5	2.7	0.06	1.77	0.18	-0.6	0.82	-2.69	1.06	0.00203	Soluble	-3.24	0.303	0.000581	Soluble	-4.38	0.0217	4.16e-05	Moderately soluble	Low	No	Yes	No	No	No	No	Yes	-9.44	2	2	2	1	1	0.17	0	1	2	5.97
373	CCOC(=O)[C@H](C)N/N=[P+](\[O-])/OC1=CC=C(C=C1)OC[C@@H]2[C@H]([C@H]([C@](O2)(C)C3=CC=C4N3N=CN=C4N)F)O	145074521	C23H28FN6O7P	550.48	38	15	0.43	11	11	3	132.31	206.03	0	2.41	2.78	0.95	-0.22	1.19	-4.34	0.0253	4.6e-05	Moderately soluble	-6.38	0.00023	4.18e-07	Poorly soluble	-4.31	0.027	4.91e-05	Moderately soluble	Low	No	Yes	No	No	No	No	Yes	-7.95	2	2	2	1	2	0.17	0	1	2	5.71
374	CCC(CC)COC(=O)[C@H](C)N[P@](=O)(OCC1[C@@H]2[C@H]([C@](O1)(C#N)C3=CC=C4N3N=CN=C4N)OC(O2)(C)C)OC5=CC=CC=C5	145074518	C30H39N6O8P	642.64	45	15	0.53	14	12	2	162.62	191.36	4.64	2.92	4.01	1.18	1.38	2.83	-4.99	0.00663	1.03e-05	Moderately soluble	-6.6	0.000161	2.51e-07	Poorly soluble	-6.38	0.00027	4.2e-07	Poorly soluble	Low	No	Yes	No	No	No	No	Yes	-8.15	2	3	2	1	3	0.17	0	1	2	6.73
375	C[C@@H](C(=O)OC(C)C)N/N=[P+](\[O-])/OC1=CC=C(C=C1)OC[C@@H]2[C@H]([C@H]([C@](O2)(C)C3=CC=C4N3N=CN=C4N)F)O	145074505	C24H30FN6O7P	564.5	39	15	0.46	11	11	3	137.12	206.03	0	2.84	3.17	1.16	0.02	1.44	-4.69	0.0116	2.05e-05	Moderately soluble	-6.82	8.45e-05	1.5e-07	Poorly soluble	-4.32	0.0269	4.76e-05	Moderately soluble	Low	No	Yes	No	No	No	No	Yes	-7.73	2	2	2	1	2	0.17	0	1	2	5.83
376	CCOC(=O)[C@H](C(=C)C)NP(=O)(OC[C@@H]1[C@H]([C@H]([C@](O1)(C#N)C2=CC=C3N2N=CN=C3N)O)O)OC4=CC=CC=C4	145074504	C25H29N6O8P	572.51	40	15	0.36	12	12	4	140.34	213.36	2.19	1.3	1.35	-0.29	-0.86	0.74	-3.69	0.116	0.000202	Soluble	-5.38	0.00238	4.16e-06	Moderately soluble	-4.01	0.0563	9.84e-05	Moderately soluble	Low	No	Yes	No	No	No	No	Yes	-8.87	2	2	2	1	2	0.17	0	2	2	6.05
377	CCOC(=O)[C@H](C)NP(=O)(N[C@@H](C=C)C(=O)OCC)OCC1CC[C@](O1)(C#N)C2=CC=C3N2N=CN=C3N	145074502	C23H32N7O7P	549.52	38	9	0.52	15	12	3	135.32	202	3.62	0.67	1.48	-0.02	-0.14	1.12	-2.85	0.768	0.0014	Soluble	-4.49	0.0178	3.25e-05	Moderately soluble	-3.97	0.0587	0.000107	Soluble	Low	No	Yes	No	No	No	No	Yes	-9.18	2	2	2	1	2	0.17	0	3	2	5.88
378	CCC(CC)COC(=O)[C@H](C)N[P@](=O)(O[C@H]1CC12[C@H]([C@H]([C@](O2)(C)C3=CC=C4N3N=CN=C4N)O)O)OC5=CC=CC=C5	145074501	C28H38N5O8P	603.6	42	15	0.54	13	11	4	153.41	189.57	3.22	1.79	2.85	1.2	0.47	1.91	-4.12	0.0462	7.65e-05	Moderately soluble	-5.39	0.00246	4.08e-06	Moderately soluble	-5.2	0.0038	6.3e-06	Moderately soluble	Low	No	Yes	No	No	No	No	Yes	-8.71	2	3	2	1	3	0.17	0	1	2	7.03
379	CCC(CC)COC(=O)C(C)N[P@](OCC1CCC(O1)C2=CC=C3N2N=CN=C3N)OC4=CC=CC=C4.C#N	145074497	C27H37N6O5P	556.59	39	15	0.48	14	9	2	149.65	159.61	5.25	4.16	4.63	1.69	2.97	3.74	-5.27	0.00297	5.34e-06	Moderately soluble	-7.22	3.36e-05	6.03e-08	Poorly soluble	-6.26	0.000308	5.53e-07	Poorly soluble	Low	No	Yes	No	Yes	No	Yes	Yes	-6.74	2	3	2	1	1	0.17	0	1	3	5.97
380	CCC(CC)COC(=O)[C@H](C)N[P@](=O)(O[C@@H]1CC12[C@H]([C@H]([C@](O2)(C)C3=CC=C4N3N=CN=C4N)O)O)OC5=CC=CC=C5	145074489	C28H38N5O8P	603.6	42	15	0.54	13	11	4	153.41	189.57	3.95	1.79	2.85	1.2	0.47	2.05	-4.12	0.0462	7.65e-05	Moderately soluble	-5.39	0.00246	4.08e-06	Moderately soluble	-5.2	0.0038	6.3e-06	Moderately soluble	Low	No	Yes	No	No	No	No	Yes	-8.71	2	3	2	1	3	0.17	0	1	2	7.03
381	CCC(CC)COC(=O)[C@H](C)N[P@](=O)(O[C@H]1CC12[C@@H]3[C@H]([C@](O2)(C#N)C4=CC=C5N4N=CN=C5N)OC(O3)(C)C)OC6=CC=CC=C6	145074488	C31H39N6O8P	654.65	46	15	0.55	13	12	2	165.35	191.36	4.95	2.94	4.15	1.37	1.43	2.97	-5.13	0.0048	7.34e-06	Moderately soluble	-6.62	0.000157	2.4e-07	Poorly soluble	-6.5	0.000209	3.2e-07	Poorly soluble	Low	No	Yes	No	No	No	No	Yes	-8.21	2	3	2	1	3	0.17	0	1	2	7.33
382	CCC(CC)COC(=O)[C@H](C)N[P@](=O)(OC[C@@H]1[C@@H]2[C@H]([C@@](O1)(C3=CC=C4N3N=CN=C4N)NC)OC(O2)(C)C)OC5=CC=CC=C5	145074482	C30H43N6O8P	646.67	45	15	0.57	15	12	3	165.67	179.6	4.91	2.64	3.66	1.92	1.09	2.84	-4.77	0.011	1.7e-05	Moderately soluble	-6.06	0.00056	8.66e-07	Poorly soluble	-6.72	0.000122	1.89e-07	Poorly soluble	Low	No	Yes	No	No	No	No	Yes	-8.37	2	3	2	1	3	0.17	0	1	2	6.86
383	CC.CCOC(=O)C(C)NP(OCC1CCC(O1)C2=CC=C3N2N=CN=C3N)OC4=CC=CC=C4.C#N	145074465	C25H35N6O5P	530.56	37	15	0.44	11	9	2	142.15	159.61	5.52	3.78	4.18	1.28	1.52	3.26	-5.08	0.00436	8.23e-06	Moderately soluble	-6.83	7.93e-05	1.49e-07	Poorly soluble	-5.08	0.00445	8.39e-06	Moderately soluble	Low	No	No	No	Yes	No	Yes	No	-6.85	2	3	2	1	1	0.17	0	1	3	5.79
384	CCC(CC)COC(=O)[C@H](C)NP(=O)(O[C@@H]1CC12[C@H]([C@H]([C@](O2)(C#N)C3=CC=C4N3N=CN=C4N)O)O)OC5=CC=CC=C5	145074459	C28H35N6O8P	614.59	43	15	0.5	13	12	4	153.16	213.36	2.85	1.93	2.35	0.38	0.01	1.5	-4.27	0.0333	5.41e-05	Moderately soluble	-6.03	0.000568	9.24e-07	Poorly soluble	-4.88	0.00801	1.3e-05	Moderately soluble	Low	No	No	No	No	No	No	Yes	-8.68	2	3	2	1	3	0.17	0	1	2	6.92
385	CC.CCOC(=O)C(C)NP(OCC1CCC(O1)C2=CC=C3N2N=CN=C3N)OC4=CC=CC=C4.CO.C#N	145074457	C26H39N6O6P	562.6	39	15	0.46	11	10	3	150.23	179.84	7.09	3.32	3.79	0.73	1.52	3.29	-4.98	0.00591	1.05e-05	Moderately soluble	-6.77	9.49e-05	1.69e-07	Poorly soluble	-5.08	0.00472	8.39e-06	Moderately soluble	Low	No	Yes	No	No	No	No	No	-7.37	2	3	2	1	1	0.17	0	1	2	6.04
386	CCOC(=O)[C@H](C)NP(=O)(OC[C@@H]1[C@H]([C@H]([C@](O1)(CN=C)C2=CC=C3N2N=CN=C3N)O)O)OC4=CC=CC=C4	145074449	C24H31N6O8P	562.51	39	15	0.42	13	12	4	139.95	201.93	3.26	0.86	0.97	-0.43	-0.45	0.84	-3.3	0.285	0.000506	Soluble	-4.68	0.0116	2.07e-05	Moderately soluble	-4.34	0.0257	4.56e-05	Moderately soluble	Low	No	Yes	No	No	No	No	Yes	-9.12	2	2	2	1	2	0.17	0	2	2	6.09
387	C[C@@H](C(=O)OI)N[P@](=O)(OC[C@@H]1[C@H]([C@H]([C@](O1)(C#N)C2=CC=C3N2N=CN=C3N)O)O)OC4=CC=CC=C4	145074442	C21H22IN6O8P	644.31	37	15	0.33	10	12	4	134.55	213.36	2.02	0.71	1.13	-0.64	-1.46	0.35	-3.92	0.0771	0.00012	Soluble	-4.77	0.011	1.7e-05	Moderately soluble	-3.62	0.154	0.000239	Soluble	Low	No	Yes	No	No	No	No	Yes	-9.73	2	2	1	1	3	0.17	0	2	2	5.63
388	CC.CCC(CC)COC(=O)CN[P@](OCC1CCC(O1)C2=CC=C3N2N=CN=C3N)OC4=CC=CC=C4.CC(C)(O)O.C#N	145074437	C31H49N6O7P	648.73	45	15	0.55	14	11	4	175.47	200.07	7.38	4.63	4.92	1.37	2.73	4.2	-6.1	0.000513	7.91e-07	Poorly soluble	-8.56	1.8e-06	2.77e-09	Poorly soluble	-6.24	0.000371	5.71e-07	Poorly soluble	Low	No	No	No	No	No	No	No	-6.97	2	3	2	1	3	0.17	0	2	3	6.58
389	C[C@H]1C[C@H](O[C@H]1C2=CC=C3N2N=CN=C3N)COP(=O)(NCC(=O)OC(C)C)OC4=CC=CC=C4	144607115	C23H30N5O6P	503.49	35	15	0.43	11	9	2	129.25	149.11	3.67	2.32	3.21	1.68	0.32	2.24	-4.01	0.0487	9.67e-05	Moderately soluble	-5.09	0.00409	8.13e-06	Moderately soluble	-5.11	0.00394	7.82e-06	Moderately soluble	Low	No	Yes	No	No	No	No	Yes	-7.72	2	1	2	1	0	0.17	0	1	2	5.59
390	C[C@@H](C(=O)OC(C)C)NP(=O)(OC[C@@H]1[C@H]([C@H]([C@@H](O1)C2=CC=C3N2N=CN=C3N)C#N)O)OC4=CC=CC=C4	144607110	C24H29N6O7P	544.5	38	15	0.42	11	11	3	134.96	193.13	3.32	1.23	2.07	0.31	-0.79	1.23	-3.56	0.151	0.000277	Soluble	-4.88	0.00712	1.31e-05	Moderately soluble	-3.98	0.0566	0.000104	Soluble	Low	No	Yes	No	No	No	No	Yes	-8.75	2	2	2	1	2	0.17	0	1	2	5.98
391	C[C@H]1C[C@H](O[C@H]1C2=CC=C3N2N=CN=C3N)CO[P@@](=O)(NCC(=O)OC(C)C)OC4=CC=CC=C4	144607090	C23H30N5O6P	503.49	35	15	0.43	11	9	2	129.25	149.11	3.67	2.32	3.21	1.68	0.32	2.24	-4.01	0.0487	9.67e-05	Moderately soluble	-5.09	0.00409	8.13e-06	Moderately soluble	-5.11	0.00394	7.82e-06	Moderately soluble	Low	No	Yes	No	No	No	No	Yes	-7.72	2	1	2	1	0	0.17	0	1	2	5.59
392	C[C@@H](C(=O)OC(C)C)NP(=O)(OCC1([C@H]([C@@]([C@](O1)(C#N)C2=CC=C3N2N=CN=C3N)(C)O)OC(=O)C(C)C)C)OC4=CC=CC=C4	144555720	C30H39N6O9P	658.64	46	15	0.5	14	13	3	165.05	219.43	4.43	2.65	3.17	0.77	0.96	2.4	-4.91	0.0081	1.23e-05	Moderately soluble	-6.91	8.12e-05	1.23e-07	Poorly soluble	-5.77	0.00111	1.68e-06	Moderately soluble	Low	No	Yes	No	No	No	No	Yes	-8.44	2	3	2	1	3	0.17	0	2	2	6.66
393	CCNP(OCC1CC(C(O1)C2=CC=C3N2N=CN=C3N)C)OC4=CC=CC=C4.CCOC=O.CO	144459658	C24H36N5O6P	521.55	36	15	0.46	10	9	3	139.15	156.05	6.03	2.56	3.18	1.15	1.52	2.89	-4.33	0.0241	4.63e-05	Moderately soluble	-5.48	0.00171	3.28e-06	Moderately soluble	-5.17	0.00357	6.84e-06	Moderately soluble	Low	No	Yes	No	No	No	Yes	No	-7.66	2	3	1	1	1	0.17	0	2	2	5.72
394	CCCCOC.CC1CC(OC1C2=CC=C3N2N=CN=C3N)COP(NCC=O)OC4=CC=CC=C4.CO	144459656	C26H40N5O6P	549.6	38	15	0.5	12	9	3	148.37	156.05	5.75	2.56	3.61	0.75	1.22	2.78	-4.36	0.024	4.36e-05	Moderately soluble	-5.48	0.0018	3.28e-06	Moderately soluble	-4.71	0.0106	1.94e-05	Moderately soluble	Low	No	Yes	No	No	No	No	No	-7.83	2	3	2	1	1	0.17	0	2	2	5.97
395	CC1CC(OC1C2=CC=C3N2N=CN=C3N)COPNCC(=O)OC(C)C.CC(C)C(=O)O.C1=CC=C(C=C1)O	144407042	C27H40N5O7P	577.61	40	15	0.48	10	10	4	154.46	184.12	5.22	1.12	3.65	1.34	-0.32	2.2	-3.74	0.104	0.00018	Soluble	-4.58	0.0152	2.63e-05	Moderately soluble	-3.05	0.515	0.000891	Soluble	Low	No	Yes	No	No	No	No	No	-9.03	2	3	1	1	1	0.11	0	1	2	5.8
396	CCOC(=O)[C@H](CC1=CC=CC=C1)NP(=O)(OC=C2[C@H]([C@@H]([C@](O2)(C)C3=CC=C4N3N=CN=C4N)C)O)OC5=CC=CC=C5	144351792	C30H34N5O7P	607.59	43	21	0.3	12	10	3	159.11	169.34	3.18	3.32	4.26	2.05	1.5	2.86	-5.27	0.00328	5.39e-06	Moderately soluble	-6.55	0.00017	2.8e-07	Poorly soluble	-7.17	4.13e-05	6.79e-08	Poorly soluble	Low	No	Yes	No	No	No	Yes	Yes	-7.65	2	3	2	1	2	0.17	0	2	2	6.19
397	CCOC(=O)[C@H](C)[N-]P(=O)(OC[C@@H]1[C@H]([C@@]([C@](O1)(C#N)C2=CC=C3N2N=CN=C3N)(C)F)O)OC4=CC=CC=C4	144351753	C24H27FN6O7P	561.48	39	15	0.42	11	12	2	135.49	181.1	3.4	0.9	3.37	0.42	-0.09	1.6	-3.45	0.201	0.000357	Soluble	-4.29	0.0289	5.15e-05	Moderately soluble	-5.03	0.00519	9.25e-06	Moderately soluble	Low	No	Yes	No	No	No	No	Yes	-9.09	2	2	2	1	2	0.11	0	1	2	5.93
398	C[C@@H](C(=O)OC(C)C)NP(=O)(O[C@H]1[C@@H]2[C@]1([C@@]([C@](O2)(C#N)C3=CC=C4N3N=CN=C4N)(C)F)O)OC5=CC=CC=C5	144351737	C25H28FN6O7P	574.5	40	15	0.44	10	12	3	137.67	193.13	2.51	0.99	2.72	0.62	-0.04	1.36	-3.64	0.131	0.000227	Soluble	-4.63	0.0133	2.32e-05	Moderately soluble	-4.91	0.00715	1.24e-05	Moderately soluble	Low	No	Yes	No	No	No	No	Yes	-9.1	2	2	1	1	2	0.17	0	1	2	6.15
399	C[C@H](C(=O)OC(C)C)NP(=O)(OCC1[C@H]([C@H]([C@](O1)(C)C2=CC=C3N2N=CN=C3N)F)O)OC4=CC=CC=C4	144347680	C24H31FN5O7P	551.5	38	15	0.46	11	11	3	135.15	169.34	3.53	1.56	3.08	1.24	0.09	1.9	-3.81	0.0858	0.000156	Soluble	-4.73	0.0104	1.88e-05	Moderately soluble	-4.77	0.0093	1.69e-05	Moderately soluble	Low	No	Yes	No	No	No	No	Yes	-8.56	2	2	2	1	2	0.17	0	1	2	6.04
400	CC.CC1CC(OC1C2=CC=C3N2N=CN=C3N)CCOP(=O)(NCC(=O)OC(C)C)OC4=CC=CC=C4.CC(C)C(=O)O	144289409	C30H46N5O8P	635.69	44	15	0.53	13	11	3	168.9	186.41	6.72	4.81	5.29	2.32	0.72	3.97	-6.21	0.000396	6.23e-07	Poorly soluble	-8.46	2.22e-06	3.49e-09	Poorly soluble	-5.5	0.00203	3.2e-06	Moderately soluble	Low	No	Yes	No	No	No	No	No	-6.76	2	3	2	1	3	0.11	0	1	3	6.55
401	CCC(CC)COC(=O)[C@H](C)NP(=O)(NC(C)C(=O)OCC(CC)CC)OCC1([C@H]([C@@]([C@](O1)(C#N)C2=CC=C3N2N=CN=C3N)(C)O)O)C	144289397	C32H52N7O9P	709.77	49	9	0.72	20	14	5	181.46	242.46	4.27	2.55	2.87	0.37	1.77	2.37	-4.66	0.0154	2.17e-05	Moderately soluble	-7.29	3.65e-05	5.14e-08	Poorly soluble	-5.78	0.00117	1.65e-06	Moderately soluble	Low	No	Yes	No	No	No	No	Yes	-8.82	2	3	2	1	4	0.17	0	2	2	7.33
402	CCOC(=O)[C@H](C)NP(=O)(OC[C@@H]1[C@@](CC[C@](O1)(C#N)C2=CC(=C3N2N=CN=C3N)F)(CO)O)OC4=CC=CC=C4	144289395	C25H30FN6O8P	592.51	41	15	0.44	12	13	4	140.81	213.36	2.89	0.25	2.14	0.15	-0.03	1.08	-3.15	0.42	0.000708	Soluble	-4.29	0.0303	5.11e-05	Moderately soluble	-4.95	0.00669	1.13e-05	Moderately soluble	Low	No	Yes	No	No	No	No	Yes	-9.74	2	3	2	1	2	0.17	0	1	2	6.04
403	CCOC(=O)[C@H](C)N[P@](=O)(OC1CO[C@@]([C@]([C@@H]1OC(=O)C(C)C)(C)O)(C#N)C2=CC=C3N2N=C(N=C3N)C)OC4=CC=CC=C4	144289394	C29H37N6O9P	644.61	45	15	0.48	13	13	3	160.36	219.43	3.72	2.43	2.7	0.58	0.56	2	-4.76	0.0113	1.75e-05	Moderately soluble	-6.68	0.000134	2.09e-07	Poorly soluble	-5.42	0.00246	3.81e-06	Moderately soluble	Low	No	Yes	No	No	No	No	Yes	-8.51	2	3	2	1	3	0.17	0	2	2	6.57
404	CCCCCCCOC(=O)[C@H](C)NP(=O)(OCC1[C@H]([C@@]([C@](O1)(C#N)C2=CC=C3N2N=CN=C3N)(C)O)OC(=O)C(C)C)OC4=CC=C(C=C4)Cl	144289391	C33H44ClN6O9P	735.16	50	15	0.55	19	13	3	184.44	219.43	7.2	5.17	5	1.79	2.94	4.42	-6.62	0.000175	2.38e-07	Poorly soluble	-9.52	2.2e-07	2.99e-10	Poorly soluble	-7.66	1.6e-05	2.17e-08	Poorly soluble	Low	No	Yes	No	No	No	No	Yes	-7.11	2	3	2	1	5	0.17	0	2	3	7.03
405	CCOC(=O)[C@H](C)NP(=O)(OC[C@@H]1[C@]2(CC[C@@]2([C@](O1)(C#N)C3=CC=C4N3N=C(N=C4N)F)O)O)OC5=CC=CC=C5	144289386	C25H28FN6O8P	590.5	41	15	0.44	11	13	4	138.74	213.36	2.89	0.79	1.89	0.15	-0.22	1.1	-3.54	0.169	0.000286	Soluble	-4.85	0.00831	1.41e-05	Moderately soluble	-4.81	0.00923	1.56e-05	Moderately soluble	Low	No	Yes	No	No	No	No	Yes	-9.34	2	2	2	1	2	0.17	0	1	2	6.09
406	CCOC(=O)[C@H](C)NP(=O)(OC[C@@H]1[C@H]([C@@H]([C@](O1)(C)C2=CC=C3N2N=CN=C3N)C)O)OC4=CC=CC5=CC=CC=C54	144158403	C28H34N5O7P	583.57	41	19	0.39	11	10	3	152.6	169.34	3.67	2.76	3.72	1.77	0.98	2.58	-4.81	0.00896	1.54e-05	Moderately soluble	-5.97	0.000623	1.07e-06	Moderately soluble	-6.49	0.000191	3.27e-07	Poorly soluble	Low	No	Yes	No	No	No	Yes	Yes	-7.9	2	3	2	1	1	0.17	0	1	2	6.26
407	C[C@@H](C(=O)OC(C)C)NP(=O)(OC[C@@H]1[C@H]([C@@]([C@](O1)(C#N)C2=CC=C3N2N=CN=C3N)(C)F)O)OC4=CC=CCC4	144158390	C25H32FN6O7P	578.53	40	9	0.52	11	12	3	140.6	193.13	3.19	1.29	3.14	0.43	-0.17	1.58	-3.68	0.121	0.000209	Soluble	-4.95	0.00656	1.13e-05	Moderately soluble	-3.48	0.193	0.000333	Soluble	Low	No	Yes	No	No	No	No	Yes	-8.91	2	3	2	1	2	0.17	0	1	2	6.27
408	CCOC(=O)[C@H](C)NP(=O)(OC[C@@H]1[C@H]([C@@]([C@@H](O1)C2=CC=C3N2N=CN=C3N)(C)O)O)OC4=CC=C(C=C4)Cl	143884444	C23H29ClN5O8P	569.93	38	15	0.43	11	11	4	136.62	189.57	3.63	0.72	1.95	0.65	-0.39	1.31	-3.39	0.23	0.000404	Soluble	-4.28	0.03	5.26e-05	Moderately soluble	-4.48	0.0188	3.3e-05	Moderately soluble	Low	No	Yes	No	No	No	No	No	-9.27	2	2	2	1	2	0.17	0	1	2	5.93
409	CCC(CC)COC(=O)[C@H](C)N[P@](=O)(OC[C@@]1([C@H]([C@H]([C@H](O1)C#N)O)O)C2=CC=C3N2N=CN=C3N)OC4=CC=CC=C4	142801017	C27H35N6O8P	602.58	42	15	0.48	14	12	4	150.43	213.36	1.95	1.71	2.21	0.18	-0.05	1.2	-3.99	0.0612	0.000101	Soluble	-5.81	0.000941	1.56e-06	Moderately soluble	-4.77	0.0103	1.71e-05	Moderately soluble	Low	No	Yes	No	No	No	No	Yes	-8.76	2	3	2	1	3	0.17	0	1	2	6.36
410	C[C@@H](C(=O)OC(C)C)N[P@](=O)(OC[C@@]1(C(C([C@](O1)(C#N)C2=CC=C3N2N=CN=C3N)O)O)C#C)OC4=CC=CC=C4	142617660	C26H29N6O8P	584.52	41	15	0.38	11	12	4	143.82	213.36	3.45	0.57	1.27	-0.09	-0.52	0.94	-3.37	0.251	0.000429	Soluble	-4.62	0.0139	2.38e-05	Moderately soluble	-3.88	0.0774	0.000132	Soluble	Low	No	Yes	No	No	No	No	Yes	-9.46	2	2	2	1	2	0.17	0	2	2	6.14
411	C[C@@H](C(=O)OC(C)C)N[P@](=O)(OC[C@@]1(C(C([C@@H](O1)C2=CC=C3N2N=C(N=C3N)N)O)O)C#C)OC4=CC=CC=C4	142617656	C25H31N6O8P	574.52	40	15	0.4	11	11	5	143.79	215.59	3.78	-0.1	0.96	0.05	-1.27	0.68	-2.89	0.739	0.00129	Soluble	-3.97	0.0609	0.000106	Soluble	-3.23	0.341	0.000593	Soluble	Low	No	Yes	No	No	No	No	No	-9.88	2	3	2	1	2	0.17	0	2	2	6.26
412	C[C@@H](C(=O)OC(C)C)N[P@](=O)(OC[C@@]1(C(C([C@@H](O1)C2=CC=C3N2N=CN=C3N)O)O)C#C)OC4=CC=CC=C4	142617620	C25H30N5O8P	559.51	39	15	0.4	11	11	4	139.38	189.57	3.63	0.24	1.37	0.52	-0.57	1.04	-3.02	0.536	0.000958	Soluble	-3.78	0.0926	0.000165	Soluble	-3.6	0.139	0.000248	Soluble	Low	No	Yes	No	No	No	No	No	-9.54	2	2	2	1	2	0.17	0	2	2	6.13
413	C[C@@H](C(=O)OCC(C)(C)C)NP(=O)(OC[C@@]1([C@H]([C@H]([C@@H](O1)C2=CC=C3N2N=CN=C3N)O)O)F)OC4=CC=CC=C4	142544230	C25H33FN5O8P	581.53	40	15	0.48	12	12	4	141.01	189.57	3.05	1.52	2.65	0.7	-0.25	1.53	-3.89	0.0752	0.000129	Soluble	-5.11	0.00452	7.77e-06	Moderately soluble	-4.57	0.0158	2.72e-05	Moderately soluble	Low	No	Yes	No	No	No	No	Yes	-8.77	2	3	2	1	2	0.17	0	1	2	6.21
414	CCC(CC)COC(=O)[C@H](C)NP(=O)(N[C@@H](C)C(=O)OCC(CC)CC)OC[C@@H]1[C@H]([C@H]([C@](O1)(C)C2=CC=C3N2N=CN=C3N)O)O	142430070	C30H51N6O9P	670.73	46	9	0.73	20	13	5	172.02	218.67	4.67	2.04	2.59	0.8	1.16	2.25	-4.11	0.0522	7.79e-05	Moderately soluble	-6.26	0.000368	5.49e-07	Poorly soluble	-4.93	0.0079	1.18e-05	Moderately soluble	Low	No	Yes	No	No	No	No	Yes	-8.94	2	3	2	1	4	0.17	0	2	2	7.18
415	CCC(C)COC(=O)[C@H](C)NP(=O)(OC[C@@]1([C@H]([C@H]([C@@H](O1)C2=CC=C3N2N=CN=C3N)O)O)C#N)OC4=CC=CC=C4	142430069	C26H33N6O8P	588.55	41	15	0.46	13	12	4	145.78	213.36	2.76	1.36	1.82	-0.02	-0.46	1.09	-3.76	0.103	0.000174	Soluble	-5.44	0.00212	3.61e-06	Moderately soluble	-4.38	0.0245	4.17e-05	Moderately soluble	Low	No	Yes	No	No	No	No	Yes	-8.92	2	3	2	1	2	0.17	0	1	2	6.33
416	C[C@@H](C(=O)OC)N/N=[P+](\[O-])/OC1=CC=C(C=C1)OC[C@@H]2[C@H]([C@H]([C@](O2)(C#N)C3=CC=C4N3N=CN=C4N)O)O	140937182	C22H24N7O8P	545.44	38	15	0.36	10	12	4	128.37	250.05	0	1.15	0.5	-0.92	-1.98	-0.25	-3.58	0.144	0.000264	Soluble	-6	0.000551	1.01e-06	Moderately soluble	-2.75	0.959	0.00176	Soluble	Low	No	Yes	No	No	No	No	Yes	-8.81	2	1	1	1	2	0.17	0	1	2	5.49
417	CCC(CC)COC(=O)[C@H](C)NP(=O)(OC[C@@]1([C@H]([C@H]([C@@H](O1)C2=CC=C3N2N=CN=C3N)O)O)[N+]#[C-])OC4=CC=CC=C4	140928628	C27H35N6O8P	602.58	42	15	0.48	14	12	4	150.35	189.57	0	1.16	2.57	0.59	-0.96	0.67	-3.65	0.136	0.000225	Soluble	-4.74	0.0111	1.84e-05	Moderately soluble	-4.77	0.0103	1.7e-05	Moderately soluble	Low	No	No	No	No	No	No	Yes	-9.15	2	3	2	1	3	0.17	0	2	2	6.48
418	CCC(CC)COC(=O)[C@H](C)NP(=O)(N[C@@H](C)C(=O)OCC(CC)CC)OC[C@@H]1[C@H]([C@H]([C@](O1)(C#N)C2=CC=C3N2N=CN=C3N)O)O	140928626	C30H48N7O9P	681.72	47	9	0.7	20	14	5	171.77	242.46	3.88	2.18	2.09	-0.01	0.7	1.77	-4.26	0.0373	5.47e-05	Moderately soluble	-6.91	8.48e-05	1.24e-07	Poorly soluble	-4.61	0.0167	2.44e-05	Moderately soluble	Low	No	Yes	No	No	No	No	Yes	-8.91	2	3	2	1	4	0.17	0	2	2	7.07
419	C[C@@H](C(=O)OC1CCC1)N/N=[P+](\[O-])/OC2=CC=C(C=C2)OC[C@@H]3[C@H]([C@H]([C@](O3)(C#N)C4=CC=C5N4N=CN=C5N)O)O	140713884	C25H28N7O8P	585.51	41	15	0.44	11	12	4	140.67	250.05	0	2.06	1.42	-0.29	-1.33	0.37	-4.31	0.0285	4.87e-05	Moderately soluble	-6.94	6.72e-05	1.15e-07	Poorly soluble	-3.19	0.374	0.000638	Soluble	Low	No	Yes	No	No	No	No	Yes	-8.41	2	2	2	1	2	0.17	0	1	2	5.81
420	C[C@@H](C(=O)OCC(C)(C)C)N/N=[P+](\[O-])/OC1=CC=C(C=C1)OC[C@@H]2[C@H]([C@H]([C@](O2)(C#N)C3=CC=C4N3N=CN=C4N)O)O	140713883	C26H32N7O8P	601.55	42	15	0.46	12	12	4	147.33	250.05	0	2.88	1.92	-0.08	-0.68	0.81	-4.86	0.00838	1.39e-05	Moderately soluble	-7.79	9.74e-06	1.62e-08	Poorly soluble	-3.91	0.074	0.000123	Soluble	Low	No	Yes	No	No	No	No	Yes	-7.92	2	3	2	1	3	0.17	0	1	2	5.99
421	C[C@@H](C(=O)OC1CCCC1)N/N=[P+](\[O-])/OC2=CC=C(C=C2)OC[C@@H]3[C@H]([C@H]([C@](O3)(C#N)C4=CC=C5N4N=CN=C5N)O)O	140713882	C26H30N7O8P	599.53	42	15	0.46	11	12	4	145.48	250.05	0	2.42	1.81	-0.08	-1.1	0.61	-4.62	0.0144	2.4e-05	Moderately soluble	-7.31	2.91e-05	4.86e-08	Poorly soluble	-3.46	0.21	0.00035	Soluble	Low	No	Yes	No	No	No	No	Yes	-8.24	2	3	2	1	2	0.17	0	1	2	5.91
422	CCC(CC)COC(=O)[C@H](C)N/N=[P+](\[O-])/OC1=CC=C(C=C1)OC[C@@H]2[C@H]([C@H]([C@](O2)(C#N)C3=CC=C4N3N=CN=C4N)O)O	140713879	C27H34N7O8P	615.57	43	15	0.48	14	12	4	152.4	250.05	0	3.19	2.31	0.12	-0.12	1.1	-5	0.00615	9.99e-06	Moderately soluble	-8.11	4.75e-06	7.72e-09	Poorly soluble	-4.31	0.0299	4.85e-05	Moderately soluble	Low	No	Yes	No	No	No	No	Yes	-7.79	2	3	2	1	3	0.17	0	1	2	6.11
423	CCOC(=O)[C@H](C)N/N=[P+](\[O-])/OC1=CC=C(C=C1)OC[C@@]2([C@H]([C@H]([C@@H](O2)C3=CC=C4N3N=CN=C4N)O)O)C#N	140673775	C23H26N7O8P	559.47	39	15	0.39	11	12	4	133.33	250.05	0	1.32	0.89	-0.71	-1.58	-0.01	-3.7	0.112	0.0002	Soluble	-6.17	0.000376	6.73e-07	Poorly soluble	-3.14	0.403	0.000721	Soluble	Low	No	Yes	No	No	No	No	Yes	-8.78	2	2	2	1	2	0.17	0	1	2	5.65
424	C[C@@H](C(=O)OC(C)C)N[P@@](=O)(OC[C@@H]1[C@H]([C@H]([C@](O1)(C#N)C2=CN=C3C2=NN=CN3N)O)O)OC4=CC=CC=C4	139666851	C23H28N7O8P	561.48	39	15	0.43	11	13	4	134.08	226.77	2.61	-0.27	0.41	-0.57	-1.79	0.08	-2.71	1.1	0.00195	Soluble	-4.03	0.052	9.26e-05	Moderately soluble	-3.23	0.328	0.000585	Soluble	Low	No	Yes	No	No	No	No	Yes	-9.92	2	2	2	1	2	0.17	0	1	2	5.99
425	CCOC(=O)[C@H](CC1=CC=CC=C1)NP(=O)(OC[C@@H]2[C@H]([C@H](C(O2)(C#N)C3=CC=C4N3N=CN=C4N)O)O)OC5=CC=CC=C5	139666850	C29H31N6O8P	622.57	44	21	0.31	13	12	4	155.69	213.36	3.07	1.82	2.02	0.37	-0.08	1.44	-4.34	0.0283	4.55e-05	Moderately soluble	-5.92	0.000748	1.2e-06	Moderately soluble	-6.03	0.000584	9.38e-07	Poorly soluble	Low	No	No	No	No	No	No	Yes	-8.81	2	3	2	1	3	0.17	0	1	2	6.23
426	C[C@]1([C@H]([C@H]([C@@H](O1)C2=CC=C3N2N=CN=C3N)O)O)CO[P+](=O)OC4=CC=CC=C4	138598986	C18H20N4O6P	419.35	29	15	0.33	6	8	3	102.43	175.57	2.18	-0.12	1.3	0.18	0.69	0.85	-2.35	1.87	0.00446	Soluble	-3.11	0.323	0.00077	Soluble	-3.06	0.363	0.000865	Soluble	Low	No	No	No	No	No	No	No	-8.94	0	0	1	1	1	0.55	0	1	1	4.95
427	CCOC(=O)[C@H](C)NP(=O)(OC[C@@]1([C@H]([C@H]([C@@H](O1)C2=CC=C3N2N=CN=C3N)O)O)C)OC4=CC=CC=C4	138598932	C23H30N5O8P	535.49	37	15	0.43	11	11	4	131.61	189.57	4.02	0.09	1.29	0.17	-1.04	0.91	-2.79	0.867	0.00162	Soluble	-3.63	0.127	0.000237	Soluble	-3.91	0.0662	0.000124	Soluble	Low	No	Yes	No	No	No	No	No	-9.5	2	2	2	1	2	0.17	0	1	2	5.94
428	CCC(CC)COC(=O)[C@H](C)NP(=O)(OC[C@@]1([C@H]([C@H]([C@@H](O1)C2=CC=C3N2N=CN=C3N)O)O)C)OC4=CC=CC=C4	138598926	C27H38N5O8P	591.59	41	15	0.52	14	11	4	150.84	189.57	3.64	1.77	2.71	1	0.42	1.91	-3.97	0.0634	0.000107	Soluble	-5.37	0.00253	4.28e-06	Moderately soluble	-5.08	0.0049	8.28e-06	Moderately soluble	Low	No	Yes	No	No	No	No	Yes	-8.65	2	3	2	1	2	0.17	0	1	2	6.44
429	CCOC(=O)C(C)NP(=O)(OC[C@@]1([C@H]([C@H]([C@@H](O1)C2=CC=C3N2N=CN=C3N)O)O)C#N)OC4=CC=CC=C4	138584211	C23H27N6O8P	546.47	38	15	0.39	11	12	4	131.36	213.36	2.91	0.03	0.8	-0.64	-1.51	0.32	-2.81	0.84	0.00154	Soluble	-4.06	0.0473	8.65e-05	Moderately soluble	-3.59	0.139	0.000255	Soluble	Low	No	Yes	No	No	No	No	Yes	-9.61	2	2	2	1	2	0.17	0	1	2	5.86
430	CCOC(=O)CNP(=O)(OC[C@@H]1[C@H]([C@@H]([C@](O1)(C)C2=CC=C3N2N=CN=C3N)C)O)OC4=CC=CC=C4	138529254	C23H30N5O7P	519.49	36	15	0.43	11	10	3	130.29	169.34	3.13	1.1	2.18	0.92	-0.28	1.41	-3.34	0.24	0.000461	Soluble	-4.25	0.0293	5.64e-05	Moderately soluble	-4.86	0.0072	1.39e-05	Moderately soluble	Low	No	Yes	No	No	No	No	Yes	-8.69	2	2	2	1	1	0.17	0	1	2	5.78
431	CCOC(=O)[C@H](CC1=CC=CC=C1)NP(=O)(OC[C@@H]2[C@H]([C@@H]([C@](O2)(C)C3=CC=C4N3N=CN=C4N)C)O)OC5=CC=CC=C5	138529163	C30H36N5O7P	609.61	43	21	0.37	13	10	3	159.59	169.34	4.31	3.1	3.79	2.12	1.4	2.94	-5.08	0.00512	8.4e-06	Moderately soluble	-6.32	0.000289	4.74e-07	Poorly soluble	-7.31	2.99e-05	4.91e-08	Poorly soluble	Low	No	Yes	No	No	No	Yes	Yes	-7.82	2	3	2	1	2	0.17	0	1	2	6.4
432	CCOC(=O)[C@H](C)NP(=O)(OC1[C@@H]2[C@]1([C@@]([C@](O2)(C#N)C3=CC=C4N3N=CN=C4N)(C)F)O)OC5=CC=CC=C5	138529150	C24H26FN6O7P	560.47	39	15	0.42	10	12	3	132.86	193.13	4.17	0.55	2.34	0.42	-0.28	1.44	-3.29	0.29	0.000518	Soluble	-4.18	0.0372	6.64e-05	Moderately soluble	-4.89	0.00719	1.28e-05	Moderately soluble	Low	No	Yes	No	No	No	No	Yes	-9.33	2	2	1	1	2	0.17	0	1	2	6.03
433	CCOC(=O)CNP(OC[C@@H]1C[C@@H]([C@@H](O1)C2=CC=C3N2N=CN=C3N)C#N)OC4=CC=CC=C4	138529141	C22H25N6O5P	484.44	34	15	0.36	11	9	2	123.5	159.61	3.09	1.38	2.44	0.65	0.94	1.7	-3.31	0.235	0.000486	Soluble	-4.34	0.0224	4.62e-05	Moderately soluble	-4.89	0.00626	1.29e-05	Moderately soluble	Low	No	Yes	No	No	No	No	Yes	-8.28	1	1	2	1	1	0.55	0	1	2	5.33
434	CCOC(=O)[C@H](C(C)C)NP(=O)(OC[C@@H]1[C@H]([C@@H]([C@](O1)(C=NC)C2=CC=C3N2N=CN=C3N)C)O)OC4=CC=CC=C4	138529121	C27H37N6O7P	588.59	41	15	0.48	13	11	3	153.2	181.7	3.56	1.98	2.88	0.93	1.03	2.08	-4.15	0.0417	7.09e-05	Moderately soluble	-5.42	0.00223	3.79e-06	Moderately soluble	-5.33	0.00274	4.66e-06	Moderately soluble	Low	No	Yes	No	No	No	No	Yes	-8.48	2	3	2	1	2	0.17	0	2	2	6.45
435	CCOC(=O)CNP(=O)(OC[C@@H]1[C@H]([C@@H]([C@](O1)(C=NC)C2=CC=C3N2N=CN=C3N)C)O)OC4=CC=CC=C4	138529119	C24H31N6O7P	546.51	38	15	0.42	12	11	3	138.78	181.7	3.09	0.61	1.86	0.31	0.15	1.2	-3.11	0.422	0.000771	Soluble	-4	0.0547	0.0001	Soluble	-4.92	0.00659	1.21e-05	Moderately soluble	Low	No	Yes	No	No	No	No	Yes	-9.2	2	2	2	1	2	0.17	0	2	2	5.98
436	CCOC(=O)[C@H](CC1=CC=CC=C1)NP(=O)(OC[C@@H]2[C@H]([C@@H]([C@](O2)(C=NC)C3=CC=C4N3N=CN=C4N)C)O)OC5=CC=CC=C5	138529116	C31H37N6O7P	636.64	45	21	0.35	14	11	3	168.08	181.7	3.69	2.61	3.47	1.49	1.83	2.62	-4.85	0.00894	1.4e-05	Moderately soluble	-6.08	0.000535	8.41e-07	Poorly soluble	-7.37	2.75e-05	4.32e-08	Poorly soluble	Low	No	Yes	No	No	No	No	Yes	-8.33	2	3	2	1	3	0.17	0	2	2	6.6
437	CCOC(=O)[C@H](CCSC)NP(=O)(OC[C@@H]1[C@H]([C@@H]([C@](O1)(C#N)C2=CC=C3N2N=CN=C3N)C)O)OC4=CC=CC=C4	138529114	C26H33N6O7PS	604.61	41	15	0.46	14	11	3	152.05	218.43	3.2	1.73	2.8	0.72	0.42	1.78	-4.03	0.057	9.44e-05	Moderately soluble	-5.93	0.000705	1.17e-06	Moderately soluble	-5.4	0.0024	3.97e-06	Moderately soluble	Low	No	Yes	No	No	No	No	Yes	-8.76	2	3	2	1	3	0.17	0	1	2	6.26
438	CC(C)OC(=O)CNP(OC[C@@H]1C[C@@H]([C@@H](O1)C2=CC=C3N2N=CN=C3N)C#N)OC4=CC=CC=C4	138529102	C23H27N6O5P	498.47	35	15	0.39	11	9	2	128.31	159.61	3.02	1.81	2.83	0.87	1.17	1.94	-3.66	0.109	0.000218	Soluble	-4.78	0.00825	1.65e-05	Moderately soluble	-4.9	0.00622	1.25e-05	Moderately soluble	Low	No	Yes	No	No	No	No	Yes	-8.06	1	1	2	1	1	0.55	0	1	2	5.44
439	CCCOC(=O)[C@H](C)NP(=O)(N[C@@H](C)C(=O)OCCC)OC[C@@]1([C@H]([C@H]([C@](O1)(C#N)C2=CC=C3N2N=CN=C3N)O)O)F	138486946	C24H35FN7O9P	615.55	42	9	0.62	16	15	5	143.01	242.46	3.89	0.14	0.76	-1.11	-1.03	0.53	-2.85	0.875	0.00142	Soluble	-4.79	0.01	1.63e-05	Moderately soluble	-3.52	0.185	0.0003	Soluble	Low	No	Yes	No	No	No	No	Yes	-9.96	2	3	2	1	4	0.17	0	2	2	6.38
440	CCC(CC)COC(=O)[C@@H](C)NP(=O)(OC[C@@]1([C@H]([C@H]([C@](O1)(C#N)C2=CC=C3N2N=CN=C3N)O)O)F)OC4=CC=CC=C4	138486878	C27H34FN6O8P	620.57	43	15	0.48	14	13	4	150.52	213.36	3.97	2.17	2.93	0.28	0.37	1.94	-4.39	0.0254	4.09e-05	Moderately soluble	-6.28	0.000323	5.21e-07	Poorly soluble	-5.24	0.00356	5.74e-06	Moderately soluble	Low	No	Yes	No	No	No	No	Yes	-8.54	2	3	2	1	3	0.17	0	1	2	6.37
441	CC(C)CCOC(=O)CC(C(=O)OCCC(C)C)NP(OCC1CC[C@@H](O1)C2=CC=C3N2N=CN=C3N)OC4=CC=CC=C4	138486539	C31H44N5O7P	629.68	44	15	0.55	19	10	2	168.3	162.12	5.08	4.88	5.06	2.52	3.98	4.3	-5.82	0.00096	1.53e-06	Moderately soluble	-8.02	6.02e-06	9.56e-09	Poorly soluble	-7.06	5.46e-05	8.67e-08	Poorly soluble	Low	No	Yes	No	Yes	Yes	Yes	Yes	-6.68	2	3	2	1	3	0.17	0	2	3	6.5
442	C[C@@H](C(=O)OCC(C)(C)C)NP(=O)(OC[C@@]1([C@H]([C@H]([C@](O1)(C#N)C2=CC=C3N2N=CN=C3N)O)O)F)OC4=CC=CC=C4	138486538	C26H32FN6O8P	606.54	42	15	0.46	12	13	4	145.45	213.36	2.97	1.85	2.54	0.08	-0.19	1.45	-4.24	0.035	5.78e-05	Moderately soluble	-5.95	0.000678	1.12e-06	Moderately soluble	-4.84	0.00883	1.46e-05	Moderately soluble	Low	No	Yes	No	No	No	No	Yes	-8.69	2	3	2	1	3	0.17	0	1	2	6.25
443	C[C@@H](C(=O)OC(C)C)NP(=O)(OC[C@@]1([C@H]([C@H]([C@](O1)(C#N)C2=CC=C3N2N=CN=C3N)O)O)F)OC4=CC=CC=C4	138486537	C24H28FN6O8P	578.49	40	15	0.42	11	13	4	136.1	213.36	3.39	0.93	1.9	-0.33	-0.86	1.01	-3.56	0.158	0.000273	Soluble	-5	0.00583	1.01e-05	Moderately soluble	-4.08	0.0479	8.28e-05	Moderately soluble	Low	No	Yes	No	No	No	No	Yes	-9.17	2	2	2	1	2	0.17	0	1	2	6
444	C[C@H](C(=O)OC(C)C)NP(=O)(OC[C@@]1([C@H]([C@H]([C@](O1)(C#N)C2=CC=C3N2N=CN=C3N)O)O)F)OC4=CC=CC=C4	138486536	C24H28FN6O8P	578.49	40	15	0.42	11	13	4	136.1	213.36	3.66	0.93	1.9	-0.33	-0.86	1.06	-3.56	0.158	0.000273	Soluble	-5	0.00583	1.01e-05	Moderately soluble	-4.08	0.0479	8.28e-05	Moderately soluble	Low	No	Yes	No	No	No	No	Yes	-9.17	2	2	2	1	2	0.17	0	1	2	6
445	CC(C)CCOC(=O)C[C@@H](C(=O)OCCC(C)C)NP(=O)(OC[C@@]1([C@H]([C@H]([C@](O1)(C#N)C2=CC=C3N2N=CN=C3N)O)O)F)OC4=CC=CC=C4	138486535	C32H42FN6O10P	720.68	50	15	0.53	19	15	4	175.84	239.66	3.17	2.96	3.5	0.51	1.41	2.31	-5.14	0.00521	7.23e-06	Moderately soluble	-7.66	1.59e-05	2.21e-08	Poorly soluble	-6.03	0.000673	9.33e-07	Poorly soluble	Low	No	No	No	No	No	No	Yes	-8.59	2	3	2	1	4	0.17	0	2	2	7.01
446	CCCOC(=O)[C@H](C)NP(=O)(N[C@@H](C)C(=O)OCC(C)C1=CC=C(C=C1)OP(=O)(N[C@H](C)C(=O)OC(C)C)OCC2([C@H]([C@H]([C@](O2)(C#N)C3=CC=C4N3N=CN=C4N)O)O)N=[N+]=[N-])OC[C@@]5([C@H]([C@H]([C@](O5)(C#N)C6=CC=C7N6N=CN=C7N)O)O)F	138486532	C48H61FN16O17P2	1215.04	84	24	0.52	29	30	9	281.93	505.57	5.17	1.07	2.28	-2.05	-3.78	0.54	-6.34	0.000549	4.52e-07	Poorly soluble	-11.28	6.4e-09	5.27e-12	Insoluble	-6.48	0.000402	3.31e-07	Poorly soluble	Low	No	Yes	No	No	No	No	No	-12.95	3	3	2	1	5	0.11	1	5	2	9.96
447	C[C@H](C(=O)O)NP(=O)(OC[C@@]1([C@@H]2[C@H]([C@](O1)(C#N)C3=CC=C4N3N=CN=C4N)OC(O2)OC)F)OC5=CC=CC=C5	138472827	C23H24FN6O9P	578.44	40	15	0.39	10	14	3	130.6	211.59	2.14	0.21	2.03	-2.68	-1.59	0.02	-3.18	0.386	0.000667	Soluble	-4.21	0.0355	6.13e-05	Moderately soluble	-3.74	0.104	0.00018	Soluble	Low	No	Yes	No	No	No	No	Yes	-9.68	2	2	1	1	2	0.11	0	1	2	6.04
448	C1=CC=C(C=C1)OP(=O)(NC(CC(=O)O)C(=O)O)OC[C@@]2([C@H]([C@H]([C@](O2)(C#N)C3=CC=C4N3N=CN=C4N)O)O)F	138472825	C22H22FN6O10P	580.42	40	15	0.32	11	15	6	128.74	261.66	0.63	-1.07	0.49	-3.69	-2.67	-1.26	-2.32	2.8	0.00483	Soluble	-3.94	0.0673	0.000116	Soluble	-2.33	2.7	0.00465	Soluble	Low	No	No	No	No	No	No	No	-10.6	3	1	2	1	3	0.11	0	1	2	5.74
449	C1=CC=C(C=C1)OP(=O)(N[C@@H](CC(=O)O)C(=O)O)OC[C@@]2([C@H]([C@H]([C@](O2)(C#N)C3=CC=C4N3N=CN=C4N)O)O)F	138472824	C22H22FN6O10P	580.42	40	15	0.32	11	15	6	128.74	261.66	1.69	-1.07	0.49	-3.69	-2.67	-1.05	-2.32	2.8	0.00483	Soluble	-3.94	0.0673	0.000116	Soluble	-2.33	2.7	0.00465	Soluble	Low	No	Yes	No	No	No	No	No	-10.6	3	1	2	1	3	0.11	0	1	2	5.74
450	CC(C(=O)O)NP(=O)(OC[C@@]1([C@@H]2[C@H]([C@](O1)(C#N)C3=CC=C4N3N=CN=C4N)OC(O2)OC)F)OC5=CC=CC=C5	138472819	C23H24FN6O9P	578.44	40	15	0.39	10	14	3	130.6	211.59	2.04	0.21	2.03	-2.68	-1.59	0	-3.18	0.386	0.000667	Soluble	-4.21	0.0355	6.13e-05	Moderately soluble	-3.74	0.104	0.00018	Soluble	Low	No	Yes	No	No	No	No	Yes	-9.68	2	2	1	1	2	0.11	0	1	2	6.04
451	C[C@@H](C(=O)O)NP(=O)(OC[C@@]1([C@@H]2[C@H]([C@](O1)(C#N)C3=CC=C4N3N=CN=C4N)OC(O2)OC)F)OC5=CC=CC=C5	138472818	C23H24FN6O9P	578.44	40	15	0.39	10	14	3	130.6	211.59	2.08	0.21	2.03	-2.68	-1.59	0.01	-3.18	0.386	0.000667	Soluble	-4.21	0.0355	6.13e-05	Moderately soluble	-3.74	0.104	0.00018	Soluble	Low	No	Yes	No	No	No	No	Yes	-9.68	2	2	1	1	2	0.11	0	1	2	6.04
452	CCC(CC)COC(=O)[C@H](C)NP(=O)(OCC1[C@H]([C@H]([C@](O1)(C=NC)C2=CC=C3N2N=CN=C3N)O)O)OC4=CC=CC=C4	137414262	C28H39N6O8P	618.62	43	15	0.5	15	12	4	159.17	201.93	4.16	1.28	2.39	0.38	0.85	1.81	-3.75	0.11	0.000178	Soluble	-5.12	0.00469	7.59e-06	Moderately soluble	-5.14	0.00449	7.26e-06	Moderately soluble	Low	No	Yes	No	No	No	No	Yes	-9.16	2	3	2	1	3	0.17	0	2	2	6.64
453	CCC(CC)CC(C)(C(=O)O)N[P@](=O)(OC[C@@H]1[C@H]([C@H]([C@](O1)(C#N)C2=CC=C3N2N=CN=C3N)O)O)OC4=CC=CC=C4	135370793	C27H35N6O8P	602.58	42	15	0.48	13	12	5	150.95	224.36	2.37	2.13	2.51	-2.03	-0.35	0.93	-4.32	0.0286	4.74e-05	Moderately soluble	-6.47	0.000203	3.36e-07	Poorly soluble	-4.45	0.0213	3.54e-05	Moderately soluble	Low	No	Yes	No	No	No	No	Yes	-8.46	2	3	2	1	3	0.11	0	1	2	6.27
454	CCC(CC)COC(=O)[C@@H](C)NP(=O)(OC[C@@H]1[C@H]([C@H]([C@](O1)(C#N)C2=CC=C3N2N=CN=C3N)O)O)OC4=CC=CC=C4	135329188	C27H35N6O8P	602.58	42	15	0.48	14	12	4	150.43	213.36	3.54	1.91	2.21	0.18	-0.05	1.56	-4.12	0.0458	7.59e-05	Moderately soluble	-6.01	0.000584	9.69e-07	Poorly soluble	-4.77	0.0103	1.71e-05	Moderately soluble	Low	No	Yes	No	No	No	No	Yes	-8.62	2	3	2	1	3	0.17	0	1	2	6.33
455	CCC(CC)COC(=O)C(C)NP(=O)(OC[C@@]1([C@H]([C@H]([C@@H](O1)C2=CC=C3N2N=CN=C3N)O)O)C#N)OC4=CC=CC=C4	135329186	C27H35N6O8P	602.58	42	15	0.48	14	12	4	150.59	213.36	3.19	1.71	2.21	0.18	-0.05	1.45	-3.99	0.0612	0.000101	Soluble	-5.81	0.000941	1.56e-06	Moderately soluble	-4.77	0.0103	1.71e-05	Moderately soluble	Low	No	Yes	No	No	No	No	Yes	-8.76	2	3	2	1	3	0.17	0	1	2	6.36
456	CC(C)OC(=O)C(C)N[P@@](=O)(OC[C@@H]1[C@H]([C@H]([C@](O1)(C#N)C2=CN=C3C2=NN=CN3N)O)O)OC4=CC=CC=C4	135308831	C23H28N7O8P	561.48	39	15	0.43	11	13	4	134.08	226.77	1.65	-0.27	0.41	-0.57	-1.79	-0.11	-2.71	1.1	0.00195	Soluble	-4.03	0.052	9.26e-05	Moderately soluble	-3.23	0.328	0.000585	Soluble	Low	No	Yes	No	No	No	No	Yes	-9.92	2	2	2	1	2	0.17	0	1	2	5.99
457	C1=CC=C(C=C1)CC(C(=O)O)NP(=O)(OC[C@@H]2[C@H]([C@H](C(O2)(C#N)C3=CC=C4N3N=CN=C4N)O)O)OC5=CC=CC=C5	135308829	C27H27N6O8P	594.51	42	21	0.26	11	12	5	146.56	224.36	2.31	1.13	1.54	-2.24	-1.04	0.34	-3.88	0.078	0.000131	Soluble	-5.44	0.00218	3.67e-06	Moderately soluble	-4.96	0.00653	1.1e-05	Moderately soluble	Low	No	No	No	No	No	No	Yes	-9.12	2	2	2	1	2	0.11	0	1	2	5.94
458	CCC(CC)COC(=O)[C@H](C)N=CP(=O)(OC[C@@H]1[C@H]([C@H]([C@](O1)(C#N)C2=CC=C3N2N=CN=C3N)O)O)OC4=CC=CC=C4	134502641	C28H35N6O8P	614.59	43	15	0.46	14	12	3	156.12	213.69	3.64	2.22	2.74	-0.1	1.15	1.93	-4.38	0.0254	4.14e-05	Moderately soluble	-6.34	0.000279	4.55e-07	Poorly soluble	-4.79	0.00992	1.61e-05	Moderately soluble	Low	No	Yes	No	No	No	No	Yes	-8.47	2	3	2	1	3	0.17	0	2	2	6.29
459	C[C@@H](C(O)OC1CCC1)NP(=O)(OC[C@@H]2[C@H]([C@H]([C@](O2)(C#N)C3=CC=C4N3N=CN=C4N)O)O)OC5=CC=CC=C5	134502638	C25H31N6O8P	574.52	40	15	0.48	11	12	5	139.66	216.52	2.39	0.22	1.12	-0.56	-1.58	0.32	-3.09	0.465	0.000809	Soluble	-4.33	0.0271	4.72e-05	Moderately soluble	-3.17	0.389	0.000678	Soluble	Low	No	Yes	No	No	No	No	Yes	-9.65	2	3	2	1	2	0.17	0	2	2	6.21
460	CC(C(=O)O)NP(=O)(O)OC[C@@H]1C[C@H]([C@](O1)(C#N)C2=CC=C3N2N=CN=C3N)O	134502628	C15H19N6O7P	426.32	29	9	0.47	7	11	5	96.06	215.13	0.64	-1.84	-0.74	-4.01	-3.13	-1.82	-1.09	34.5	0.081	Very soluble	-2.16	2.95	0.00693	Soluble	-0.59	109	0.256	Soluble	Low	No	No	No	No	No	No	No	-10.21	1	1	1	1	2	0.11	0	1	1	4.89
461	C1=CC=C(C=C1)O[P+](=O)OC[C@@H]2[C@H]([C@H]([C@](O2)(C#N)C3=CC=C4N3N=CN=C4N)O)O	134502627	C18H17N5O6P	430.33	30	15	0.28	6	9	3	102.02	199.36	1.5	0.02	0.8	-0.66	0.21	0.38	-2.49	1.38	0.0032	Soluble	-3.76	0.075	0.000174	Soluble	-2.75	0.763	0.00177	Soluble	Low	No	No	No	No	No	No	No	-8.91	1	0	1	1	1	0.55	0	1	1	4.85
462	CCC(CC)COC(=O)[C@H](C)NP(=O)(OC[C@@H]1[C@H]([C@H]([C@@](O1)(C2=CC=C3N2N=CN=C3N)NC)O)O)OC4=CC=CC=C4	134502620	C27H39N6O8P	606.61	42	15	0.52	15	12	5	153.48	201.6	3.71	1.07	1.87	0.93	-0.34	1.45	-3.55	0.171	0.000282	Soluble	-4.9	0.00772	1.27e-05	Moderately soluble	-5.11	0.00467	7.69e-06	Moderately soluble	Low	No	Yes	No	No	No	No	Yes	-9.24	2	3	2	1	3	0.17	0	1	2	6.47
463	C[C@@]1([C@@H]([C@@H](C(O1)CO[P+](=O)OC2=CC=CC=C2)O)O)C3=CC=C4N3N=CN=C4N	134502618	C18H20N4O6P	419.35	29	15	0.33	6	8	3	102.27	175.57	2.11	-0.12	1.3	0.18	0.69	0.83	-2.35	1.87	0.00446	Soluble	-3.11	0.323	0.00077	Soluble	-3.06	0.363	0.000865	Soluble	Low	No	No	No	No	No	No	No	-8.94	0	0	1	1	1	0.55	0	1	1	4.95
464	CCC(CC)COC(=O)[C@H](C)N=CP(=O)(OCC1[C@@H]2[C@H]([C@](O1)(C#N)C3=CC=C4N3N=CN=C4N)OC(O2)(C)C)OC5=CC=CC=C5	134502616	C31H39N6O8P	654.65	46	15	0.52	14	12	1	168.31	191.69	3.93	3.23	4.53	0.89	2.58	3.03	-5.25	0.00367	5.61e-06	Moderately soluble	-6.93	7.72e-05	1.18e-07	Poorly soluble	-6.4	0.000259	3.96e-07	Poorly soluble	Low	No	Yes	No	No	No	No	Yes	-8	2	3	2	1	3	0.17	0	2	2	6.69
465	CCC(CC)COC(=O)[C@H](C)NP(=O)(OC[C@@H]1[C@H]([C@H]([C@@](O1)(C2=CC=C3N2N=CN=C3N)N=C)O)O)OC4=CC=CC=C4	134502610	C27H37N6O8P	604.59	42	15	0.48	15	12	4	154.37	201.93	3.96	2.8	2.35	1.26	0.61	2.2	-4.63	0.0143	2.36e-05	Moderately soluble	-6.7	0.000121	2.01e-07	Poorly soluble	-5.13	0.00451	7.46e-06	Moderately soluble	Low	No	Yes	No	No	No	No	Yes	-8	2	3	2	1	3	0.17	0	2	2	6.51
466	CCC(CC)COC(=O)[C@H](C)NP(=O)(OC1[C@@H]2[C@]1([C@H]([C@](O2)(C#N)C3=CC=C4N3N=CN=C4N)O)O)OC5=CC=CC=C5	134502608	C27H33N6O8P	600.56	42	15	0.48	13	12	4	148.35	213.36	3.44	1.57	1.96	0.18	-0.23	1.38	-3.96	0.066	0.00011	Soluble	-5.66	0.00131	2.18e-06	Moderately soluble	-4.62	0.0142	2.37e-05	Moderately soluble	Low	No	Yes	No	No	No	No	Yes	-8.85	2	3	2	1	3	0.17	0	1	2	6.36
467	CC(C)(C(=O)O)N[P@](=O)(OC[C@@H]1[C@H]([C@H]([C@](O1)(C#N)C2=CC=C3N2N=CN=C3N)O)O)OC4=CC=CC=C4	134495310	C22H25N6O8P	532.44	37	15	0.36	9	12	5	126.92	224.36	2.41	-0.27	0.71	-3.07	-2.21	-0.49	-2.68	1.12	0.0021	Soluble	-3.98	0.0554	0.000104	Soluble	-2.89	0.686	0.00129	Soluble	Low	No	Yes	No	No	No	No	No	-9.74	2	1	1	1	2	0.11	0	1	2	5.56
468	CC(C)(C(=O)O)NP(=O)(OC[C@@H]1[C@H]([C@H]([C@](O1)(C#N)C2=CC=C3N2N=CN=C3N)O)O)OC4=CC=CC=C4	134495307	C22H25N6O8P	532.44	37	15	0.36	9	12	5	126.92	224.36	2.41	-0.27	0.71	-3.07	-2.21	-0.49	-2.68	1.12	0.0021	Soluble	-3.98	0.0554	0.000104	Soluble	-2.89	0.686	0.00129	Soluble	Low	No	Yes	No	No	No	No	No	-9.74	2	1	1	1	2	0.11	0	1	2	5.56
469	CCC(CC)CC(C)(C(=O)O)N[P@@](=O)(OC[C@@H]1[C@H]([C@H]([C@](O1)(C#N)C2=CC=C3N2N=CN=C3N)O)O)OC4=CC=CC=C4	134495304	C27H35N6O8P	602.58	42	15	0.48	13	12	5	150.95	224.36	2.37	2.13	2.51	-2.03	-0.35	0.93	-4.32	0.0286	4.74e-05	Moderately soluble	-6.47	0.000203	3.36e-07	Poorly soluble	-4.45	0.0213	3.54e-05	Moderately soluble	Low	No	Yes	No	No	No	No	Yes	-8.46	2	3	2	1	3	0.11	0	1	2	6.27
470	CCC(CC)COC(=O)C(C)N[P+](=O)OC1=CC=CC=C1OC[C@@H]2[C@H]([C@H]([C@](O2)(C#N)C3=CC=C4N3N=CN=C4N)O)O	134495265	C27H34N6O8P	601.57	42	15	0.48	14	12	4	149.97	237.69	3.73	2.37	2.12	0.05	1.96	2.04	-4.4	0.0238	3.95e-05	Moderately soluble	-7	5.99e-05	9.95e-08	Poorly soluble	-4.77	0.0103	1.71e-05	Moderately soluble	Low	No	Yes	No	No	No	No	Yes	-8.29	2	3	2	1	3	0.17	0	1	2	6.24
471	C[C@@H](C(=O)OC(C)C)NP(=O)(OC[C@@H]1[C@H]([C@@]([C@](O1)(C#N)C2=CC=C3N2C=NN=C3N)(C)O)O)OC4=CC=C(C=C4)Cl	134369427	C25H30ClN6O8P	608.97	41	15	0.44	11	12	4	145.86	213.36	2.61	1.91	2.23	-0.02	-0.1	1.33	-4.36	0.0264	4.33e-05	Moderately soluble	-6.01	0.00059	9.69e-07	Poorly soluble	-4.77	0.0104	1.71e-05	Moderately soluble	Low	No	Yes	No	No	No	No	Yes	-8.66	2	3	2	1	3	0.17	0	1	2	6.11
472	C[C@@H](COC(=O)C(C)(C)C)NP(=O)(OC1[C@@H]2[C@]1([C@H]([C@](O2)(C)C3=CC=C4N3N=CN=C4N)O)O)OC5=CC=CC=C5	134369399	C26H34N5O8P	575.55	40	15	0.5	11	11	4	143.54	189.57	3.58	0.79	2.07	0.8	-0.33	1.38	-3.46	0.201	0.000349	Soluble	-4.35	0.0256	4.45e-05	Moderately soluble	-4.54	0.0167	2.9e-05	Moderately soluble	Low	No	Yes	No	No	No	No	Yes	-9.25	2	3	2	1	2	0.17	0	1	2	6.32
473	C[C@@H](C(=O)OC(C)C)NP(=O)(OC[C@@H]1[C@H]([C@@]([C@](O1)(C)C2=CC=C3N2C=NN=C3N)(C)O)O)OC4=CC=C(C=C4)Cl	134369386	C25H33ClN5O8P	597.98	40	15	0.48	11	11	4	146.12	189.57	3.69	1.77	2.72	0.8	0.37	1.87	-4.21	0.0365	6.11e-05	Moderately soluble	-5.37	0.00256	4.28e-06	Moderately soluble	-5.08	0.00495	8.28e-06	Moderately soluble	Low	No	Yes	No	No	No	No	Yes	-8.69	2	3	2	1	2	0.17	0	1	2	6.22
474	C[C@@H](C(O)OC(C)C)N[P@](=O)(OCC1[C@H]([C@@]([C@](O1)(C#N)C2=CC=C3N2N=CN=C3N)(C)O)OC(=O)C(C)C)OC4=CC=CC=C4	132175021	C29H39N6O9P	646.63	45	15	0.52	14	13	4	161.17	222.59	3.58	1.91	2.57	0.25	0.11	1.68	-4.38	0.0273	4.22e-05	Moderately soluble	-6.21	0.000401	6.2e-07	Poorly soluble	-4.71	0.0126	1.95e-05	Moderately soluble	Low	No	Yes	No	No	No	No	Yes	-8.89	2	3	2	1	3	0.17	0	2	2	6.7
475	C[C@@H](C(=O)OC(C)C)NP(=O)(C)OCC1[C@H]([C@@]([C@](O1)(C#N)C2=CC=C3N2N=CN=C3N)(C)O)OC(=O)C(C)C	132174858	C24H35N6O8P	566.54	39	9	0.62	12	12	3	139	210.2	3.34	0.61	1.42	-0.15	-0.18	1.01	-3.12	0.434	0.000766	Soluble	-4.6	0.0143	2.52e-05	Moderately soluble	-3.42	0.214	0.000378	Soluble	Low	No	Yes	No	No	No	No	No	-9.32	2	3	2	1	2	0.17	0	2	2	6.16
476	CCC(CC)COC(=O)C(C)NP(OCC1CCC(O1)C2=CC=C3N2N=CN=C3N)OC4=CC=CC=C4	132046034	C26H36N5O5P	529.57	37	15	0.5	14	8	2	142.98	135.82	4.55	4.09	4.5	2.33	2.97	3.69	-5.08	0.00445	8.39e-06	Moderately soluble	-6.65	0.000119	2.25e-07	Poorly soluble	-6.26	0.000293	5.53e-07	Poorly soluble	Low	No	Yes	No	Yes	Yes	Yes	Yes	-6.63	1	3	1	1	0	0.55	0	1	3	5.85
477	CCC(CC)COC(=O)CNP(=O)(OCC1CCC(O1)C2=CC=C3N2N=CN=C3N)OC4=CC=CC=C4	132046032	C25H34N5O6P	531.54	37	15	0.48	14	9	2	138.86	149.11	3.56	3.13	3.99	2.1	1.42	2.84	-4.48	0.0175	3.29e-05	Moderately soluble	-5.93	0.000624	1.17e-06	Moderately soluble	-6.13	0.000393	7.4e-07	Poorly soluble	Low	No	Yes	No	Yes	Yes	Yes	Yes	-7.32	2	3	2	1	0	0.17	0	1	2	5.65
478	CCOC(=O)[C@H](CCS(=O)(=O)C)NP(=O)(OC1[C@@H]2[C@]1([C@@H]([C@](O2)(C#N)C3=CC=C4N3N=CN=C4N)C)O)OC5=CC=CC=C5	126746731	C26H31N6O9PS	634.6	43	15	0.46	13	13	3	151.35	235.65	2.88	0.12	2.32	-0.09	-0.99	0.85	-3.25	0.357	0.000562	Soluble	-4.62	0.0151	2.37e-05	Moderately soluble	-5.03	0.00592	9.33e-06	Moderately soluble	Low	No	Yes	No	No	No	No	Yes	-10.09	2	3	2	1	3	0.17	0	1	2	6.4
479	CCOC(=O)[C@H](C)NP(=O)(OC[C@@H]1C(C[C@@H](O1)C2=CC=C3N2N=CN=C3N)(C)O)OC4=CC=CC5=CC=CC=C54	126746696	C27H32N5O7P	569.55	40	19	0.37	11	10	3	147.95	169.34	3.26	2.32	3.47	1.57	0.86	2.3	-4.46	0.0198	3.48e-05	Moderately soluble	-5.51	0.00174	3.06e-06	Moderately soluble	-6.35	0.000257	4.51e-07	Poorly soluble	Low	No	Yes	No	No	No	Yes	Yes	-8.13	2	3	2	1	1	0.17	0	1	2	6.02
480	CCOC(=O)[C@H](C)NP(=O)(OCC1=C([C@@H]([C@@H](O1)C2=CC=C3N2N=CN=C3N)C)O)OC4=CC=CC=C4	126746695	C23H28N5O7P	517.47	36	15	0.35	11	10	3	130.34	169.34	2.93	1.52	3.22	0.85	-0.18	1.67	-3.59	0.134	0.000258	Soluble	-4.68	0.0107	2.07e-05	Moderately soluble	-4.72	0.00995	1.92e-05	Moderately soluble	Low	No	Yes	No	No	No	No	Yes	-8.38	2	2	2	1	1	0.17	0	1	2	5.68
481	CCOC(=O)CNP(=O)(OCC1=C([C@@H]([C@](O1)(CN=C)C2=CC=C3N2N=CN=C3N)C)O)OC4=CC=CC=C4	126746688	C24H29N6O7P	544.5	38	15	0.33	13	11	3	138.72	181.7	2.55	2.07	2.9	0.24	0.7	1.69	-3.95	0.0605	0.000111	Soluble	-5.51	0.00166	3.06e-06	Moderately soluble	-5.73	0.00102	1.88e-06	Moderately soluble	Low	No	Yes	No	No	No	No	Yes	-8.15	2	2	2	1	2	0.17	0	2	2	5.62
482	CCC(CC)COC(=O)C(C)(C)NP(=O)(OC1[C@@H]2[C@]1([C@@]([C@](O2)(C#N)C3=CC=C4N3N=CN=C4N)(C)F)O)OC5=CC=CC=C5	126746687	C29H36FN6O7P	630.6	44	15	0.52	13	12	3	156.93	193.13	4.05	2.42	4.14	1.42	1.45	2.7	-4.67	0.0135	2.14e-05	Moderately soluble	-6.12	0.00048	7.62e-07	Poorly soluble	-6.43	0.000233	3.7e-07	Poorly soluble	Low	No	Yes	No	No	No	No	Yes	-8.43	2	3	2	1	3	0.17	0	1	2	6.54
483	CCOC(=O)[C@H](CC(=C)C1=CC=CC=C1N)NP(=O)(OC[C@@H]2[C@H]([C@@]([C@](O2)(C#N)C3=CC=C4N3N=CN=C4N)(C)F)O)OC5=CC=CC=C5	126746685	C32H35FN7O7P	679.64	48	21	0.31	14	12	4	173.76	219.15	3.58	2.84	4.26	1.23	1.3	2.64	-5.24	0.00389	5.72e-06	Moderately soluble	-7.1	5.39e-05	7.94e-08	Poorly soluble	-7.5	2.17e-05	3.2e-08	Poorly soluble	Low	No	Yes	No	No	No	No	Yes	-8.43	2	3	2	1	3	0.17	0	2	2	6.64
484	C[C@@H](C(=O)OC(C)C)NP(=O)(OC1[C@@H]2[C@]1([C@@]([C@](O2)(C#N)C3=CC=C4N3N=CN=C4N)(C)F)O)OC5=CC=CC=C5	126746678	C25H28FN6O7P	574.5	40	15	0.44	10	12	3	137.67	193.13	3.43	0.99	2.72	0.62	-0.04	1.55	-3.64	0.131	0.000227	Soluble	-4.63	0.0133	2.32e-05	Moderately soluble	-4.91	0.00715	1.24e-05	Moderately soluble	Low	No	Yes	No	No	No	No	Yes	-9.1	2	2	1	1	2	0.17	0	1	2	6.15
485	CC[C@H]1[C@@H]([C@H](O[C@@]1(C#N)C2=CC=C3N2N=CN=C3N)COP(=O)(NCC(=O)OCC)OC4=CC=CC=C4)O	126746675	C24H29N6O7P	544.5	38	15	0.42	12	11	3	134.85	193.13	2.54	1.05	2.07	0.31	-0.34	1.13	-3.38	0.228	0.000419	Soluble	-4.7	0.011	2.01e-05	Moderately soluble	-4.93	0.00637	1.17e-05	Moderately soluble	Low	No	Yes	No	No	No	No	Yes	-8.88	2	2	2	1	2	0.17	0	1	2	5.8
486	CCOC(=O)[C@H](CCSC)NP(=O)(OC[C@@H]1[C@H]([C@@H]([C@](O1)(C)C2=CC=C3N2N=CN=C3N)C)O)OC4=CC=CC=C4	126746659	C26H36N5O7PS	593.63	40	15	0.5	14	10	3	152.3	194.64	3.9	2.15	3.3	1.55	0.89	2.36	-4.23	0.0351	5.91e-05	Moderately soluble	-5.87	0.000801	1.35e-06	Moderately soluble	-5.72	0.00114	1.92e-06	Moderately soluble	Low	No	Yes	No	No	No	No	Yes	-8.39	2	3	2	1	1	0.17	0	1	2	6.35
487	CCOC(=O)[C@H](CCS(=O)(=O)C)NP(=O)(OC[C@@H]1[C@H]([C@@H]([C@](O1)(C)C2=CC=C3N2N=CN=C3N)C)O)OC4=CC=CC=C4	126746554	C26H36N5O9PS	625.63	42	15	0.5	14	12	3	153.68	211.86	3.17	0.87	3.06	0.72	-0.34	1.5	-3.61	0.155	0.000247	Soluble	-4.9	0.00782	1.25e-05	Moderately soluble	-5.49	0.00203	3.25e-06	Moderately soluble	Low	No	Yes	No	No	No	No	Yes	-9.5	2	3	2	1	3	0.17	0	1	2	6.46
488	CCOC(=O)[C@H](C(C)C)NP(=O)(OC1[C@@H]2[C@]1([C@@H]([C@](O2)(C)C3=CC=C4N3N=CN=C4N)C)O)OC5=CC=CC=C5	126746538	C26H34N5O7P	559.55	39	15	0.5	11	10	3	142.64	169.34	4.36	2.13	2.96	1.55	0.42	2.28	-4.21	0.0345	6.17e-05	Moderately soluble	-5.32	0.00269	4.81e-06	Moderately soluble	-5.13	0.00413	7.38e-06	Moderately soluble	Low	No	Yes	No	No	No	No	Yes	-8.2	2	3	2	1	1	0.17	0	1	2	6.3
489	CCOC(=O)[C@H](C)NP(=O)(OC1[C@@H]2[C@]1([C@@H]([C@](O2)(C#N)C3=CC=C4N3N=CN=C4N)C)O)OC5=CC=CC6=CC=CC=C65	126746536	C28H29N6O7P	592.54	42	19	0.36	10	11	3	150.28	193.13	2.78	2	2.98	0.95	0.33	1.81	-4.45	0.0211	3.56e-05	Moderately soluble	-5.68	0.00123	2.08e-06	Moderately soluble	-6.03	0.000556	9.38e-07	Poorly soluble	Low	No	No	No	No	No	No	Yes	-8.49	2	3	1	1	2	0.17	0	1	2	6.2
490	CCOC(=O)[C@H](CCSC)NP(=O)(OC1[C@@H]2[C@]1([C@@H]([C@](O2)(C#N)C3=CC=C4N3N=CN=C4N)C)O)OC5=CC=CC=C5	126746530	C26H31N6O7PS	602.6	41	15	0.46	13	11	3	149.98	218.43	3.08	1.39	2.56	0.72	0.24	1.6	-3.86	0.0823	0.000137	Soluble	-5.58	0.00158	2.63e-06	Moderately soluble	-5.26	0.00332	5.51e-06	Moderately soluble	Low	No	Yes	No	No	No	No	Yes	-8.99	2	3	2	1	3	0.17	0	1	2	6.3
491	CC(C)OC(=O)[C@H](CC1=CC=CC=C1)NP(=O)(OC[C@@H]2[C@H]([C@H]([C@](O2)(CN=C)C3=CC=C4N3N=CN=C4N)O)O)OC5=CC=CC=C5	126719202	C31H37N6O8P	652.63	46	21	0.35	15	12	4	169.24	201.93	3.43	2.88	2.58	0.75	1.23	2.18	-5.05	0.00584	8.94e-06	Moderately soluble	-6.78	0.000108	1.66e-07	Poorly soluble	-6.79	0.000107	1.64e-07	Poorly soluble	Low	No	Yes	No	No	No	No	Yes	-8.24	2	3	2	1	3	0.17	0	2	2	6.62
492	C[C@@H](C(=O)OC1CCC1)NP(=O)(OC[C@@H]2[C@H]([C@H]([C@](O2)(CN=C)C3=CC=C4N3N=CN=C4N)O)O)OC5=CC=CC=C5	126719101	C26H33N6O8P	588.55	41	15	0.46	13	12	4	147.45	201.93	3.26	1.4	1.51	-0.02	-0.2	1.19	-3.78	0.0968	0.000165	Soluble	-5.24	0.00335	5.69e-06	Moderately soluble	-4.39	0.0238	4.04e-05	Moderately soluble	Low	No	Yes	No	No	No	No	Yes	-8.9	2	3	2	1	2	0.17	0	2	2	6.27
493	CCOC(=O)[C@H](C)NP(=O)(OC[C@H]([C@H](CO)O)OC(C)(C)C1=CC=C2N1N=CN=C2N)OC3=CC=CC=C3	126719096	C24H34N5O8P	551.53	38	15	0.46	15	11	4	138.37	189.57	3.65	0.62	1.93	0.39	-0.05	1.31	-2.95	0.616	0.00112	Soluble	-4.18	0.0368	6.68e-05	Moderately soluble	-4.42	0.021	3.8e-05	Moderately soluble	Low	No	Yes	No	No	No	No	Yes	-9.22	2	3	2	1	2	0.17	0	1	2	5.93
494	C[C@@H](C(=O)OC)N[P+](=O)OC[C@@H]1[C@H]([C@H]([C@](O1)(C#N)C2=CC=C3N2N=CN=C3N)O)O	126719092	C16H20N6O7P	439.34	30	9	0.5	8	11	4	99.33	228.46	1.92	-1.2	-1.12	-1.95	-1.01	-0.67	-1.5	13.8	0.0315	Very soluble	-3.1	0.346	0.000788	Soluble	-1.05	39.2	0.0891	Soluble	Low	No	No	No	No	No	No	No	-9.83	1	1	1	1	2	0.55	0	1	2	5.19
495	C[C@@H](C(=O)OCC(C)(C)C)N[P+](=O)OC[C@@H]1[C@H]([C@H]([C@](O1)(C#N)C2=CC=C3N2N=CN=C3N)O)O	126719091	C20H28N6O7P	495.45	34	9	0.6	10	11	4	118.29	228.46	2.62	0.52	0.29	-1.01	0.25	0.54	-2.78	0.831	0.00168	Soluble	-4.89	0.00641	1.29e-05	Moderately soluble	-2.22	3	0.00605	Soluble	Low	No	Yes	No	No	No	No	No	-8.95	1	1	1	1	2	0.55	0	1	2	5.67
496	C[C@@]1([C@@H]([C@@H]([C@H](O1)CO[P+](=O)OC2=CC=CC=C2)O)O)C3=CC=C4N3N=CN=C4N	126719084	C18H20N4O6P	419.35	29	15	0.33	6	8	3	102.27	175.57	2.11	-0.12	1.3	0.18	0.69	0.83	-2.35	1.87	0.00446	Soluble	-3.11	0.323	0.00077	Soluble	-3.06	0.363	0.000865	Soluble	Low	No	No	No	No	No	No	No	-8.94	0	0	1	1	1	0.55	0	1	1	4.95
497	CCC(CC)COC(=O)[C@H](C)N=CP(=O)(OC[C@@H]1[C@@H]2[C@H]([C@](O1)(C#N)C3=CC=C4N3N=CN=C4N)OC(O2)(C)C)OC5=CC=CC=C5	126719083	C31H39N6O8P	654.65	46	15	0.52	14	12	1	168.31	191.69	3.93	3.23	4.53	0.89	2.58	3.03	-5.25	0.00367	5.61e-06	Moderately soluble	-6.93	7.72e-05	1.18e-07	Poorly soluble	-6.4	0.000259	3.96e-07	Poorly soluble	Low	No	Yes	No	No	No	No	Yes	-8	2	3	2	1	3	0.17	0	2	2	6.69
498	CCC(CC)COC(=O)CN[P@](=O)(OCC1CCC(O1)C2=CC=C3N2N=CN=C3N)OC4=CC=CC=C4	126719067	C25H34N5O6P	531.54	37	15	0.48	14	9	2	138.86	149.11	3.56	3.13	3.99	2.1	1.42	2.84	-4.48	0.0175	3.29e-05	Moderately soluble	-5.93	0.000624	1.17e-06	Moderately soluble	-6.13	0.000393	7.4e-07	Poorly soluble	Low	No	Yes	No	Yes	Yes	Yes	Yes	-7.32	2	3	2	1	0	0.17	0	1	2	5.65
499	CCC(CC)COC(=O)[C@H](C)N[P@@](=O)(OCC1[C@H]([C@H]([C@](O1)(C)C2=CC=C3N2N=CN=C3N)O)O)OC4=CC=CC=C4	126719058	C27H38N5O8P	591.59	41	15	0.52	14	11	4	150.68	189.57	3.91	1.77	2.71	1	0.42	1.96	-3.97	0.0634	0.000107	Soluble	-5.37	0.00253	4.28e-06	Moderately soluble	-5.08	0.0049	8.28e-06	Moderately soluble	Low	No	Yes	No	No	No	No	Yes	-8.65	2	3	2	1	2	0.17	0	1	2	6.44
500	CCC(CC)C[C@@](C)(C(=O)O)N[P@@](=O)(OC[C@@H]1[C@H]([C@H]([C@](O1)(C#N)C2=CC=C3N2N=CN=C3N)O)O)OC4=CC=CC=C4	126696630	C27H35N6O8P	602.58	42	15	0.48	13	12	5	150.95	224.36	2.89	2.13	2.51	-2.03	-0.35	1.03	-4.32	0.0286	4.74e-05	Moderately soluble	-6.47	0.000203	3.36e-07	Poorly soluble	-4.45	0.0213	3.54e-05	Moderately soluble	Low	No	Yes	No	No	No	No	Yes	-8.46	2	3	2	1	3	0.11	0	1	2	6.27
501	CCOC(=O)C(C)NP(=O)(OCC1C2C1(C(C(O2)(C#N)C3=CC=C4N3N=CN=C4N)(C)F)O)OC5=CC=CC=C5	123986832	C25H28FN6O7P	574.5	40	15	0.44	11	12	3	137.67	193.13	3.24	0.74	2.58	0.62	0.13	1.46	-3.42	0.219	0.000381	Soluble	-4.37	0.0242	4.22e-05	Moderately soluble	-5.28	0.00302	5.26e-06	Moderately soluble	Low	No	Yes	No	No	No	No	Yes	-9.28	2	2	2	1	2	0.17	0	1	2	6.09
502	CCC(CC)COC(=O)C(C)(C)NP(=O)(OC1C2C1(C(C(O2)(C#N)C3=CC=C4N3N=CN=C4N)(C)F)O)OC5=CC=CC=C5	123967875	C29H36FN6O7P	630.6	44	15	0.52	13	12	3	156.93	193.13	4.5	2.42	4.14	1.42	1.45	2.79	-4.67	0.0135	2.14e-05	Moderately soluble	-6.12	0.00048	7.62e-07	Poorly soluble	-6.43	0.000233	3.7e-07	Poorly soluble	Low	No	Yes	No	No	No	No	Yes	-8.43	2	3	2	1	3	0.17	0	1	2	6.54
503	CC(C)OC(=O)C(C)NP(=O)(OCC1C(C(C(O1)C2=CC(=C3N2N=CN=C3N)Br)O)O)OC4=CC=CC=C4	123931011	C23H29BrN5O8P	614.38	38	15	0.43	11	11	4	139.27	189.57	3.34	1.03	2.05	0.76	-0.63	1.31	-3.86	0.084	0.000137	Soluble	-4.6	0.0154	2.51e-05	Moderately soluble	-4.08	0.0508	8.26e-05	Moderately soluble	Low	No	Yes	No	No	No	No	No	-9.32	2	2	2	1	3	0.17	0	1	2	5.96
504	CC(C)OC(=O)C(C)NP(=O)(OCC1C(C(C(O1)C2=CC=C3N2N=CN=C3N)C#N)O)OC4=CC=CC=C4	123928484	C24H29N6O7P	544.5	38	15	0.42	11	11	3	134.96	193.13	2.54	1.23	2.07	0.31	-0.79	1.07	-3.56	0.151	0.000277	Soluble	-4.88	0.00712	1.31e-05	Moderately soluble	-3.98	0.0566	0.000104	Soluble	Low	No	Yes	No	No	No	No	Yes	-8.75	2	2	2	1	2	0.17	0	1	2	5.98
505	CCOC(=O)C(C)NP(=O)(OCC1C(C(C(O1)(C#N)C2=CC=C3N2N=CN=C3N)O)OC(=O)C(C)C)OC4=CC=CC5=CC=CC=C54	123925645	C31H35N6O9P	666.62	47	19	0.39	14	13	3	168.06	219.43	3.87	3.1	3.16	0.79	0.69	2.32	-5.3	0.00333	5e-06	Moderately soluble	-7.38	2.8e-05	4.21e-08	Poorly soluble	-6.2	0.000425	6.38e-07	Poorly soluble	Low	No	Yes	No	No	No	No	Yes	-8.17	2	3	2	1	3	0.17	0	2	2	6.54
506	CCOC(=O)C(CCSC)NP(=O)(OCC1C(C(C(O1)(C)C2=CC=C3N2N=CN=C3N)C)O)OC4=CC=CC=C4	123902674	C26H36N5O7PS	593.63	40	15	0.5	14	10	3	152.3	194.64	3.68	2.15	3.3	1.55	0.89	2.31	-4.23	0.0351	5.91e-05	Moderately soluble	-5.87	0.000801	1.35e-06	Moderately soluble	-5.72	0.00114	1.92e-06	Moderately soluble	Low	No	Yes	No	No	No	No	Yes	-8.39	2	3	2	1	1	0.17	0	1	2	6.35
507	CCOC(=O)CNP(=O)(OCC1C(C(C(O1)(C)C2=CC=C3N2N=CN=C3N)C)O)OC4=CC=CC=C4	123901119	C23H30N5O7P	519.49	36	15	0.43	11	10	3	130.29	169.34	3.24	1.1	2.18	0.92	-0.28	1.43	-3.34	0.24	0.000461	Soluble	-4.25	0.0293	5.64e-05	Moderately soluble	-4.86	0.0072	1.39e-05	Moderately soluble	Low	No	Yes	No	No	No	No	Yes	-8.69	2	2	2	1	1	0.17	0	1	2	5.78
508	CCC(=NP(=O)(NC(C)C(=O)OCC)OCC1C(C(C(O1)(C#N)C2=CC=C3N2N=CN=C3N)O)O)C(=O)OCC	123876696	C23H32N7O9P	581.52	40	9	0.57	14	14	4	139	242.79	3.23	-0.55	0.13	-1.09	-1.07	0.13	-2.34	2.65	0.00456	Soluble	-4.08	0.0485	8.34e-05	Moderately soluble	-2.66	1.28	0.0022	Soluble	Low	No	Yes	No	No	No	No	No	-10.24	2	3	2	1	2	0.17	0	3	2	6.19
509	CCC(CC)COC(=O)C(C)NP(=O)(OCC1(C(C(C(O1)C2=CC=C3N2N=CN=C3C)O)O)C)OC4=CC=CC=C4	123872492	C28H39N4O8P	590.61	41	15	0.54	14	11	3	151.4	163.55	4.05	2.52	3.43	1.27	1.66	2.59	-4.44	0.0216	3.66e-05	Moderately soluble	-5.6	0.00148	2.51e-06	Moderately soluble	-5.83	0.000876	1.48e-06	Moderately soluble	Low	No	Yes	No	No	No	No	Yes	-8.11	2	3	2	1	2	0.17	0	1	2	6.46
510	CCOC(=O)C(C)NP(=O)(OCC1C(C(C(O1)(CN=C)C2=CC=C3N2N=CN=C3N)C)O)OC4=CC=CC5=CC=CC=C54	123850425	C29H35N6O7P	610.6	43	19	0.38	13	11	3	161.1	181.7	3.61	3.52	3.4	1.14	1.58	2.65	-5.31	0.00297	4.87e-06	Moderately soluble	-7.02	5.84e-05	9.56e-08	Poorly soluble	-6.92	7.41e-05	1.21e-07	Poorly soluble	Low	No	Yes	No	No	No	No	Yes	-7.53	2	3	2	1	3	0.17	0	2	3	6.4
511	CCOC(=O)CNP(=O)(OC=C1C(C(C(O1)(C#N)C2=CC=C3N2N=CN=C3N)(C)O)O)OC4=CC=CC=C4	123836732	C23H25N6O8P	544.45	38	15	0.3	10	12	4	130.77	213.36	2.08	0.24	1.27	-0.71	-1.13	0.35	-3	0.546	0.001	Soluble	-4.28	0.0285	5.24e-05	Moderately soluble	-4.03	0.0512	9.4e-05	Moderately soluble	Low	No	Yes	No	No	No	No	No	-9.45	2	2	1	1	2	0.17	0	2	2	5.52
512	CCC(CC)COC(=O)C(C)NP(=O)(NC(C1CC1)C(=O)OCC(CC)CC)OCCC2C(C(C(O2)(C#N)C3=CC=C4N3N=CN=C4N)(C)O)O	123826369	C34H54N7O9P	735.81	51	9	0.74	22	14	5	188.92	242.46	4.76	3.1	3.2	0.74	2.09	2.78	-5.03	0.00681	9.26e-06	Moderately soluble	-7.86	1.02e-05	1.38e-08	Poorly soluble	-5.75	0.0013	1.76e-06	Moderately soluble	Low	No	No	No	No	No	No	Yes	-8.59	2	3	2	1	4	0.17	0	2	2	7.44
513	CCC(=NP(=O)(OCC1C(C(C(O1)(C#N)C2=CC=C3N2N=CN=C3N)(C)F)O)OC4=CC=CC=C4)C(=O)OC(C)C	123803638	C26H30FN6O7P	588.52	41	15	0.42	11	12	2	145.43	193.46	3.49	1.96	3.84	1.16	1.35	2.36	-4.27	0.0317	5.39e-05	Moderately soluble	-5.65	0.00132	2.25e-06	Moderately soluble	-5.43	0.00219	3.72e-06	Moderately soluble	Low	No	Yes	No	No	No	No	Yes	-8.5	2	3	2	1	2	0.17	0	2	2	5.95
514	CC(C)OC(=O)C(C)NP(=O)(OCC1C(C(C(O1)C2=CC=C3N2N=CN=C3N)O)O)OC4=CC=CC=C4	123798397	C23H30N5O8P	535.49	37	15	0.43	11	11	4	131.57	189.57	2.62	0.34	1.29	0.17	-1.32	0.62	-2.95	0.603	0.00113	Soluble	-3.88	0.0698	0.00013	Soluble	-3.33	0.249	0.000466	Soluble	Low	No	Yes	No	No	No	No	No	-9.33	2	2	2	1	2	0.17	0	1	2	5.94
515	CCOC(=O)C(CCSC)NP(=O)(OCC1C(C(C(O1)(C#N)C2=CC=C3N2N=CN=C3N)C)O)OC4=CC=CC=C4	123770152	C26H33N6O7PS	604.61	41	15	0.46	14	11	3	152.05	218.43	3.63	1.73	2.8	0.72	0.42	1.86	-4.03	0.057	9.44e-05	Moderately soluble	-5.93	0.000705	1.17e-06	Moderately soluble	-5.4	0.0024	3.97e-06	Moderately soluble	Low	No	Yes	No	No	No	No	Yes	-8.76	2	3	2	1	3	0.17	0	1	2	6.26
516	CCOC(=O)C(C)NP(=O)(OCC1C(=O)C(C(O1)(C#N)C2=CC=C3N2N=CN=C3N)(C)O)OC4=CC=CC=C4	123769265	C24H27N6O8P	558.48	39	15	0.38	11	12	3	135.09	210.2	2.98	0.85	1.39	-0.5	-0.41	0.86	-3.4	0.224	0.000401	Soluble	-4.85	0.00794	1.42e-05	Moderately soluble	-4.88	0.00738	1.32e-05	Moderately soluble	Low	No	Yes	No	No	No	No	Yes	-9.1	2	2	2	1	2	0.17	0	1	2	5.77
517	CC1C(C(OC1(C#N)C2=CC=C3N2N=CN=C3N)COP(=O)(NC(C)C(=O)OC(C)C)OC4=CC=CC=C4)O	123759770	C25H31N6O7P	558.52	39	15	0.44	11	11	3	139.65	193.13	3.64	1.53	2.46	0.52	-0.28	1.57	-3.83	0.0835	0.000149	Soluble	-5.19	0.00357	6.39e-06	Moderately soluble	-4.57	0.015	2.69e-05	Moderately soluble	Low	No	Yes	No	No	No	No	Yes	-8.62	2	2	2	1	2	0.17	0	1	2	6.03
518	CCOC(=O)C(C)NP(=O)(OCC1C(C(C(O1)(C)C2=CC=C3N2N=CN=C3N)C)O)OC4=CC=CC5=CC=CC=C54	123755500	C28H34N5O7P	583.57	41	19	0.39	11	10	3	152.6	169.34	4.11	2.76	3.72	1.77	0.98	2.67	-4.81	0.00896	1.54e-05	Moderately soluble	-5.97	0.000623	1.07e-06	Moderately soluble	-6.49	0.000191	3.27e-07	Poorly soluble	Low	No	Yes	No	No	No	Yes	Yes	-7.9	2	3	2	1	1	0.17	0	1	2	6.26
519	CC(C)OC(=O)CNP(=O)(COCC(=O)OC(C)C)OCC1C(C(C(O1)C2=CC=C3N2N=CN=C3N)(C)C#N)O	123751743	C24H35N6O9P	582.54	40	9	0.62	15	13	3	139.9	219.43	3.07	0	1	-0.88	-0.56	0.53	-2.63	1.37	0.00235	Soluble	-4.16	0.0404	6.93e-05	Moderately soluble	-3.31	0.282	0.000484	Soluble	Low	No	Yes	No	No	No	No	Yes	-9.85	2	3	2	1	2	0.17	0	2	2	6.26
520	CC(C)C(=O)OC1(C(OC(C1O)(C#N)C2=CC=C3N2N=CN=C3N)COP(=O)(NC(C)C(=O)OC(C)C)OC4=CC=CC=C4)C	123751552	C29H37N6O9P	644.61	45	15	0.48	14	13	3	160.21	219.43	3.74	2.47	2.78	0.58	0.43	2	-4.72	0.0124	1.93e-05	Moderately soluble	-6.72	0.000122	1.9e-07	Poorly soluble	-5.19	0.00418	6.49e-06	Moderately soluble	Low	No	Yes	No	No	No	No	Yes	-8.48	2	3	2	1	3	0.17	0	2	2	6.54
521	CC1CC(OC1C2=CC=C3N2N=CN=C3N)COP(=O)(NCC(=O)OC(C)C)OC4=CC=CC=C4	123718883	C23H30N5O6P	503.49	35	15	0.43	11	9	2	129.25	149.11	3.75	2.32	3.21	1.68	0.32	2.26	-4.01	0.0487	9.67e-05	Moderately soluble	-5.09	0.00409	8.13e-06	Moderately soluble	-5.11	0.00394	7.82e-06	Moderately soluble	Low	No	Yes	No	No	No	No	Yes	-7.72	2	1	2	1	0	0.17	0	1	2	5.59
522	CCOC(=O)C(C(C)C)NP(=O)(OCC1C2C1(C(C(O2)(C#N)C3=CC=C4N3N=CN=C4N)C)O)OC5=CC=CC=C5	123704618	C27H33N6O7P	584.56	41	15	0.48	12	11	3	147.19	193.13	3.25	1.91	2.71	0.93	0.36	1.83	-4.15	0.0417	7.14e-05	Moderately soluble	-5.59	0.00151	2.58e-06	Moderately soluble	-5.2	0.00366	6.27e-06	Moderately soluble	Low	No	Yes	No	No	No	No	Yes	-8.51	2	3	2	1	2	0.17	0	1	2	6.27
523	CCOC(=O)C(CC1=CC=CC=C1)NP(=O)(OCC2C(C(C(O2)(C)C3=CC=C4N3N=CN=C4N)C)O)OC5=CC=CC=C5	123591674	C30H36N5O7P	609.61	43	21	0.37	13	10	3	159.59	169.34	3.88	3.1	3.79	2.12	1.4	2.86	-5.08	0.00512	8.4e-06	Moderately soluble	-6.32	0.000289	4.74e-07	Poorly soluble	-7.31	2.99e-05	4.91e-08	Poorly soluble	Low	No	Yes	No	No	No	Yes	Yes	-7.82	2	3	2	1	2	0.17	0	1	2	6.4
524	CCOC(=O)C(C)NP(=O)(OCC1(C(C(C(O1)C2=CC=C3N2N=CN=C3N)O)O)C#N)OC4=CC=CC=C4	123539303	C23H27N6O8P	546.47	38	15	0.39	11	12	4	131.36	213.36	2.5	0.03	0.8	-0.64	-1.51	0.23	-2.81	0.84	0.00154	Soluble	-4.06	0.0473	8.65e-05	Moderately soluble	-3.59	0.139	0.000255	Soluble	Low	No	Yes	No	No	No	No	Yes	-9.61	2	2	2	1	2	0.17	0	1	2	5.86
525	CCC(CC)COC(=O)C(C)NP(=O)(OC=C1C(C(C(O1)(C#N)C2=CC=C3N2N=C(N=C3N)F)(C)O)OC(=O)C(C)C)OC4=CC=CC=C4	123516832	C32H40FN6O9P	702.67	49	15	0.47	16	14	3	174.11	219.43	4.4	4.37	4.84	1.44	2.23	3.46	-6.12	0.000533	7.58e-07	Poorly soluble	-8.69	1.42e-06	2.02e-09	Poorly soluble	-6.45	0.000248	3.52e-07	Poorly soluble	Low	No	Yes	No	No	No	No	Yes	-7.48	2	3	2	1	4	0.17	0	3	3	6.81
526	CCC(=NP(=O)(NC(C)C(=O)OCC)OCC1C(CC(O1)(C#N)C2=CC=C3N2N=CN=C3N)O)C(=O)OCC	123497579	C23H32N7O8P	565.52	39	9	0.57	14	13	3	137.84	222.56	3.42	-0.12	1.16	-0.36	-0.2	0.78	-2.52	1.72	0.00304	Soluble	-4.1	0.0449	7.94e-05	Moderately soluble	-3.48	0.186	0.000328	Soluble	Low	No	Yes	No	No	No	No	Yes	-9.83	2	3	2	1	2	0.17	0	3	2	6.03
527	CC(C)C(=O)OC1C(=COP(=O)(NC(C)C(=O)OC(C)C)OC2=CC=CC=C2)OC(C1(C)O)(C#N)C3=CC=C4N3N=CN=C4N	123480160	C29H35N6O9P	642.6	45	15	0.41	13	13	3	159.73	219.43	4.19	2.69	3.25	0.51	0.53	2.23	-4.91	0.00795	1.24e-05	Moderately soluble	-6.95	7.2e-05	1.12e-07	Poorly soluble	-5.05	0.00577	8.97e-06	Moderately soluble	Low	No	Yes	No	No	No	No	Yes	-8.31	2	3	2	1	3	0.17	0	3	2	6.38
528	CCC(CC)COC(=O)C(C)(C)NP(=O)(OCC1C(C(C(O1)(C#N)C2=CC=C3N2N=CN=C3N)C)O)OC4=CC=CC=C4	123479513	C29H39N6O7P	614.63	43	15	0.52	14	11	3	158.92	193.13	3.7	2.96	3.88	1.32	1.22	2.62	-4.85	0.00869	1.41e-05	Moderately soluble	-6.68	0.000129	2.1e-07	Poorly soluble	-6.1	0.000488	7.94e-07	Poorly soluble	Low	No	Yes	No	No	No	No	Yes	-7.95	2	3	2	1	3	0.17	0	1	2	6.41
529	CCOC(=O)C(C)NP1(=O)OCC2C(C(C(O2)(C#N)C3=CC=C4N3N=CN=C4N)(C)O)OC(=O)C(C5=CC6=C(C=C5)C(=CC=C6)O1)C	123461164	C31H33N6O9P	664.6	47	19	0.39	6	13	3	166.14	219.43	3.32	2.49	3.01	0.79	0.5	2.02	-5.43	0.00246	3.7e-06	Moderately soluble	-6.74	0.00012	1.81e-07	Poorly soluble	-6.5	0.000209	3.14e-07	Poorly soluble	Low	No	Yes	No	No	No	No	No	-8.59	2	3	1	1	3	0.17	0	2	1	7.47
530	CC(C)OC(=O)C(C)NP(=O)(OCC1C(C(C(O1)C2=CC=C3N2N=CN=C3N)(C)C#N)O)OC4=CC=CC=C4	123459379	C25H31N6O7P	558.52	39	15	0.44	11	11	3	139.51	193.13	3.71	1.59	2.46	0.52	-0.28	1.6	-3.86	0.0765	0.000137	Soluble	-5.26	0.00309	5.54e-06	Moderately soluble	-4.57	0.015	2.69e-05	Moderately soluble	Low	No	Yes	No	No	No	No	Yes	-8.58	2	2	2	1	2	0.17	0	1	2	6.1
531	CCOC(=O)CNP(=O)(OCC1C(C(C(O1)(C#N)C2=CC=C3N2N=C(N=C3N)F)(C)O)OC(=O)C(C)C)OC4=CC=CC=C4	123436983	C27H32FN6O9P	634.55	44	15	0.44	14	14	3	150.55	219.43	3.27	2.07	2.56	0.55	0.39	1.77	-4.41	0.0249	3.92e-05	Moderately soluble	-6.31	0.000313	4.93e-07	Poorly soluble	-5.42	0.00241	3.8e-06	Moderately soluble	Low	No	Yes	No	No	No	No	Yes	-8.7	2	3	2	1	3	0.17	0	2	2	6.24
532	CCC(CC)COC(=O)C(C)NP(=O)(OC1C2C1(C(C(O2)(C#N)C3=CC=C4N3N=C(N=C4N)F)(C)O)O)OC5=CC=CC=C5	123416906	C28H34FN6O8P	632.58	44	15	0.5	13	13	4	153.16	213.36	3.23	2.19	2.91	0.75	0.73	1.96	-4.54	0.0184	2.91e-05	Moderately soluble	-6.3	0.000314	4.96e-07	Poorly soluble	-5.47	0.00216	3.41e-06	Moderately soluble	Low	No	Yes	No	No	No	No	Yes	-8.6	2	3	2	1	3	0.17	0	1	2	6.55
533	CCOC(=O)C(CCS(=O)(=O)C)NP(=O)(OCCC1C(C(C(O1)(C#N)C2=CC=C3N2N=CN=C3N)C)O)OC4=CC=CC=C4	123372108	C27H35N6O9PS	650.64	44	15	0.48	15	13	3	158.23	235.65	3.4	0.82	2.96	0.12	-0.39	1.38	-3.65	0.145	0.000222	Soluble	-5.35	0.0029	4.46e-06	Moderately soluble	-5.56	0.0018	2.77e-06	Moderately soluble	Low	No	Yes	No	No	No	No	Yes	-9.69	2	3	2	1	3	0.17	0	1	2	6.44
534	CCOC(=O)C(C)NP(=O)(OCC1C(CC(O1)C2=CC=C3N2N=CN=C3N)(C)O)OC4=CC=CC=C4	123363582	C23H30N5O7P	519.49	36	15	0.43	11	10	3	130.45	169.34	3.66	1.07	2.32	0.92	-0.17	1.56	-3.32	0.25	0.000482	Soluble	-4.22	0.0315	6.06e-05	Moderately soluble	-4.73	0.00963	1.85e-05	Moderately soluble	Low	No	Yes	No	No	No	No	Yes	-8.71	2	2	2	1	1	0.17	0	1	2	5.78
535	CC(C)OC(=O)C(C)NP(=O)(OC1C2C1(C(C(O2)(C#N)C3=CC=C4N3N=CN=C4N)(C)F)O)OC5=CC=CC=C5	123307388	C25H28FN6O7P	574.5	40	15	0.44	10	12	3	137.67	193.13	3.5	0.99	2.72	0.62	-0.04	1.56	-3.64	0.131	0.000227	Soluble	-4.63	0.0133	2.32e-05	Moderately soluble	-4.91	0.00715	1.24e-05	Moderately soluble	Low	No	Yes	No	No	No	No	Yes	-9.1	2	2	1	1	2	0.17	0	1	2	6.15
536	CCOC(=O)C(CC1=CC=CC=C1)NP(=O)(OCC(C(C)O)OC(C)(C)C2=CC=C3N2N=CN=C3N)OC4=CC=CC=C4	123278101	C30H38N5O7P	611.63	43	21	0.37	16	10	3	161.7	169.34	3.94	3.26	4.18	2.12	2.01	3.1	-4.99	0.00624	1.02e-05	Moderately soluble	-6.49	0.000198	3.23e-07	Poorly soluble	-7.43	2.26e-05	3.69e-08	Poorly soluble	Low	No	Yes	No	No	No	Yes	Yes	-7.72	2	3	2	1	3	0.17	0	1	2	6.24
537	CCOC(=O)C(C(C)C)NP(=O)(OCC1C(C(C(O1)(C)C2=CC=C3N2N=CN=C3N)C)O)OC4=CC=CC=C4	123276458	C26H36N5O7P	561.57	39	15	0.5	12	10	3	144.71	169.34	3.37	2.47	3.2	1.55	0.6	2.24	-4.37	0.0239	4.26e-05	Moderately soluble	-5.67	0.0012	2.14e-06	Moderately soluble	-5.27	0.003	5.33e-06	Moderately soluble	Low	No	Yes	No	No	No	No	Yes	-7.97	2	3	2	1	1	0.17	0	1	2	6.25
538	CCOC(=O)C(CCSC)NP(=O)(OCC1C2C1(C(C(O2)(C#N)C3=CC=C4N3N=CN=C4N)C)O)OC5=CC=CC=C5	123248663	C27H33N6O7PS	616.63	42	15	0.48	14	11	3	154.78	218.43	2.97	1.58	2.8	0.93	0.65	1.79	-4	0.0618	0.0001	Soluble	-5.78	0.00103	1.67e-06	Moderately soluble	-5.64	0.0014	2.26e-06	Moderately soluble	Low	No	Yes	No	No	No	No	Yes	-8.94	2	3	2	1	3	0.17	0	1	2	6.37
539	CCOC(=O)C(C)NP(=O)(OCC(C(C(C)O)OC(=O)C(C)C)OC(C#N)C1=CC(=C2N1N=CN=C2N)F)OC3=CC=CC=C3	123193373	C28H36FN6O9P	650.59	45	15	0.46	18	14	3	157.55	219.43	3.58	2.17	3.2	0.75	1.12	2.16	-4.3	0.0326	5.02e-05	Moderately soluble	-6.41	0.000253	3.88e-07	Poorly soluble	-5	0.00655	1.01e-05	Moderately soluble	Low	No	Yes	No	No	No	No	Yes	-8.73	2	3	2	1	4	0.17	0	2	2	6.57
540	CC(C)C(=O)OC(C(COP(=O)(NC(C)C(=O)OC(C)C)OC1=CC=CC=C1)OC(C#N)C2=CC=C3N2N=CN=C3N)C(C)(C)O	123181022	C30H41N6O9P	660.66	46	15	0.5	18	13	3	167.24	219.43	4.2	2.69	3.42	0.77	1.19	2.45	-4.68	0.0137	2.07e-05	Moderately soluble	-6.95	7.4e-05	1.12e-07	Poorly soluble	-5.12	0.005	7.57e-06	Moderately soluble	Low	No	Yes	No	No	No	No	Yes	-8.42	2	3	2	1	4	0.17	0	2	2	6.66
541	CC(C)OCC(C)NP(=O)(OCC1C(C(C(O1)(C#N)C2=CC=C3N2N=CN=C3N)(C)O)O)OC4=CC=CC=C4	123166173	C25H33N6O7P	560.54	39	15	0.48	11	11	4	140.65	196.29	3.16	0.81	2.05	-0.22	-0.32	1.1	-3.38	0.231	0.000413	Soluble	-4.51	0.0172	3.06e-05	Moderately soluble	-4.67	0.012	2.14e-05	Moderately soluble	Low	No	Yes	No	No	No	No	Yes	-9.14	2	3	2	1	2	0.17	0	1	2	6.11
542	CCOC(=O)C1CCCN1P(=O)(OCC2C(C(C(O2)(C)C3=CC=C4N3N=CN=C4N)C)O)OC5=CC=CC=C5	123148632	C26H34N5O7P	559.55	39	15	0.5	10	10	2	146.61	160.55	2.56	2.09	2.67	1.55	-0.02	1.77	-4.25	0.0314	5.62e-05	Moderately soluble	-5.09	0.00453	8.1e-06	Moderately soluble	-4.57	0.0151	2.7e-05	Moderately soluble	Low	No	Yes	No	No	No	No	Yes	-8.23	2	3	1	1	1	0.17	0	1	2	6.1
543	C[C@@H](C(=O)OC(C)C)N=NP(=O)(OC[C@@H]1[C@H]([C@@]([C@](O1)(C)C2=CC=C3N2N=CN=C3N)(C#N)S)O)OC4=CC=CC=C4	122677738	C25H30N7O7PS	603.59	41	15	0.44	11	12	2	149.68	244.62	4	2.42	3.37	0.92	0.99	2.34	-4.65	0.0135	2.23e-05	Moderately soluble	-7.2	3.81e-05	6.32e-08	Poorly soluble	-4.89	0.00781	1.29e-05	Moderately soluble	Low	No	Yes	No	No	No	No	Yes	-8.26	2	3	2	1	3	0.17	1	3	2	6.03
544	CCC(CC)COC(=O)C(C)(C)NP(=O)(OC[C@@H]1[C@H]([C@@H]([C@](O1)(C)C2=CC=C3N2N=CN=C3N)C#N)O)OC4=CC=CC=C4	122677732	C29H39N6O7P	614.63	43	15	0.52	14	11	3	158.92	193.13	3.29	2.86	3.88	1.32	1.22	2.51	-4.79	0.01	1.63e-05	Moderately soluble	-6.57	0.000164	2.66e-07	Poorly soluble	-6.1	0.000488	7.94e-07	Poorly soluble	Low	No	Yes	No	No	No	No	Yes	-8.02	2	3	2	1	3	0.17	0	1	2	6.47
545	CCOC(=O)[C@H](C)NP(=O)(OC[C@@H]1[C@H](C([C@@H](O1)C2=CC=C3N2N=CN=C3N)C)O)OC4=CC=CC5=CC=CC=C54	122677706	C27H32N5O7P	569.55	40	19	0.37	11	10	3	147.91	169.34	4.37	2.57	3.33	1.57	0.47	2.46	-4.62	0.0138	2.42e-05	Moderately soluble	-5.77	0.000958	1.68e-06	Moderately soluble	-5.9	0.000722	1.27e-06	Moderately soluble	Low	No	Yes	No	No	No	Yes	Yes	-7.95	2	3	2	1	1	0.17	0	1	2	6.14
546	CCC(CC)COC(=O)C(C)(C)NP(=O)(OC[C@@H]1[C@H]([C@@]([C@](O1)(C)C2=CC=C3N2N=CN=C3N)(C#N)F)O)OC4=CC=CC=C4	122677702	C29H38FN6O7P	632.62	44	15	0.52	14	12	3	159.01	193.13	3.28	3.12	4.39	1.42	1.64	2.77	-5.06	0.00556	8.79e-06	Moderately soluble	-6.84	9.05e-05	1.43e-07	Poorly soluble	-6.57	0.000169	2.67e-07	Poorly soluble	Low	No	Yes	No	No	No	No	Yes	-7.94	2	3	2	1	3	0.17	0	1	2	6.5
547	CC(C(=O)O)N[P@@](=O)(OC[C@@H]1[C@H]([C@H]([C@](O1)(C#N)C2=CC=C3N2N=CN=C3N)O)O)OC4=CC=CC=C4	121344610	C21H23N6O8P	518.42	36	15	0.33	9	12	5	122.07	224.36	1.57	-0.46	0.32	-3.29	-2.46	-0.87	-2.48	1.72	0.00332	Soluble	-3.79	0.085	0.000164	Soluble	-2.52	1.57	0.00302	Soluble	Low	No	Yes	No	No	No	No	No	-9.79	2	1	1	1	2	0.11	0	1	2	5.56
548	CCC(CC)CC[C@H](C)N[P@@](=O)(OC[C@@H]1[C@H]([C@H]([C@](O1)(C#N)C2=CC=C3N2N=CN=C3N)O)O)OC4=CC=CC=C4	121344293	C27H37N6O6P	572.59	40	15	0.52	13	10	4	149.15	187.06	4.06	3.11	3.45	0.94	0.84	2.48	-4.77	0.00975	1.7e-05	Moderately soluble	-6.71	0.000112	1.96e-07	Poorly soluble	-5.52	0.00173	3.01e-06	Moderately soluble	Low	No	Yes	No	No	No	No	Yes	-7.58	2	3	2	1	1	0.17	0	1	2	6.22
549	CCC(CC)CC(C)(C)N[P@](=O)(OC[C@@H]1[C@H]([C@H]([C@](O1)(C#N)C2=CC=C3N2N=CN=C3N)O)O)OC4=CC=CC=C4	121344292	C27H37N6O6P	572.59	40	15	0.52	12	10	4	149.18	187.06	3.9	2.93	3.45	0.94	0.68	2.38	-4.72	0.0109	1.9e-05	Moderately soluble	-6.52	0.000173	3.02e-07	Poorly soluble	-5.5	0.00179	3.13e-06	Moderately soluble	Low	No	Yes	No	No	No	No	Yes	-7.71	2	3	2	1	1	0.17	0	1	2	6.1
550	C[C@@H](C(=O)OC1CCC1)NP(=O)(O)OOC2=CC=CC=C2OC[C@@H]3[C@H]([C@H]([C@](O3)(C#N)C4=CC=C5N4N=CN=C5N)O)O	121344287	C25H29N6O10P	604.51	42	15	0.44	12	14	5	141.55	242.82	2.25	0.26	0.61	-0.61	-2.17	0.07	-3.22	0.361	0.000597	Soluble	-4.92	0.00726	1.2e-05	Moderately soluble	-2.77	1.02	0.00169	Soluble	Low	No	Yes	No	No	No	No	Yes	-9.8	2	3	2	1	3	0.17	0	2	2	6.01
551	C[C@@H](COC(=O)C(C)(C)C)NP(=O)(N[C@@H](C)COC(=O)C(C)(C)C)OC[C@@H]1[C@H]([C@@]([C@](O1)(C#N)C2=CC=C3N2N=CN=C3N)(C)O)O	118480210	C29H46N7O9P	667.69	46	9	0.69	16	14	5	166.48	242.46	4.29	1.08	1.7	-0.2	0.09	1.39	-3.75	0.119	0.000178	Soluble	-5.76	0.00115	1.72e-06	Moderately soluble	-4.39	0.027	4.04e-05	Moderately soluble	Low	No	Yes	No	No	No	No	Yes	-9.61	2	3	2	1	4	0.17	0	2	2	6.92
552	C[C@@]1([C@@H]([C@@H]([C@H](O1)COP(=O)(N)OC2=CC=CC=C2)O)O)C3=CC=C4N3N=CN=C4N=NN	117913912	C18H22N7O6P	463.38	32	15	0.33	7	11	4	109.91	201.98	2.14	-0.55	1.08	0.28	-1.81	0.23	-2.25	2.6	0.00561	Soluble	-3.22	0.278	0.0006	Soluble	-2.76	0.809	0.00175	Soluble	Low	No	Yes	No	No	No	No	No	-9.52	1	0	1	1	2	0.55	1	3	1	5.26
553	C[C@@H](C(=O)OC(C)C)NP(=O)(OC[C@@H]1[C@H]([C@@]([C@](O1)(C#N)C2=CC=C3N2N=CN=C3N)(C)O)O)OC4=CCC(C=C4)Cl	117913903	C25H32ClN6O8P	610.98	41	9	0.52	11	12	4	146.5	213.36	3.64	0.98	1.96	-0.21	-0.83	1.11	-3.68	0.127	0.000208	Soluble	-5.05	0.00546	8.94e-06	Moderately soluble	-2.97	0.661	0.00108	Soluble	Low	No	Yes	No	No	No	No	No	-9.33	2	3	2	1	3	0.17	0	2	2	6.37
554	CCOC(=O)[C@H](C)N[P+](O)(OC[C@@H]1[C@H]([C@@]([C@](O1)(C)C2=CC=C3N2N=CN=C3N)(C)O)O)OC4=CC=C(C=C4)Cl	117913882	C24H32ClN5O8P	584.97	39	15	0.46	11	11	5	142.84	196.51	3.75	0.99	1.9	0.53	-0.27	1.38	-3.65	0.131	0.000224	Soluble	-4.71	0.0115	1.97e-05	Moderately soluble	-4.59	0.0151	2.58e-05	Moderately soluble	Low	No	Yes	No	No	No	No	No	-9.17	2	3	2	1	2	0.17	0	1	2	5.99
555	C[C@@]1([C@@H]([C@@H]([C@H](O1)COP(=O)(N)OC2=CC=CC=C2)O)O)C3=CC=C4N3N=CN=C4N	117913880	C18H22N5O6P	435.37	30	15	0.33	6	9	4	106.04	177.26	1.91	-1.11	0.71	-0.18	-2.02	-0.14	-1.81	6.68	0.0153	Very soluble	-2.12	3.29	0.00755	Soluble	-2.69	0.889	0.00204	Soluble	Low	No	Yes	No	No	No	No	No	-9.74	1	0	1	1	1	0.55	0	1	1	5.04
556	C[C@@H](C(=O)OC1CCCC1)N[P@](=O)(OC[C@@H]2[C@H]([C@@]([C@](O2)(C#N)C3=CC=C4N3N=CN=C4N)(C)O)OC(=O)C(C)C)OC5=CC=CC=C5	90048861	C31H39N6O9P	670.65	47	15	0.52	14	13	3	167.71	219.43	4.14	2.94	3.32	0.96	0.67	2.41	-5.16	0.00461	6.88e-06	Moderately soluble	-7.21	4.13e-05	6.16e-08	Poorly soluble	-5.49	0.0022	3.27e-06	Moderately soluble	Low	No	Yes	No	No	No	No	Yes	-8.3	2	3	2	1	3	0.17	0	2	2	6.71
557	C[C@H](C(=O)OC(C)C)NP(N[C@H](C)C(=O)OC(C)C)OC[C@@H]1[C@H]([C@@]([C@](O1)(C#N)C2=CC=C3N2N=CN=C3N)(C)O)OC(=O)C(C)C	90048854	C29H44N7O9P	665.67	46	9	0.66	17	14	4	166.43	235.24	4.27	2.05	1.75	-0.2	1.24	1.82	-4.28	0.0348	5.23e-05	Moderately soluble	-6.62	0.00016	2.41e-07	Poorly soluble	-3.99	0.0676	0.000102	Soluble	Low	No	Yes	No	No	No	No	Yes	-8.91	2	3	2	1	4	0.17	0	2	2	6.78
558	C[C@H](C(=O)OC(C)C)N[P+](O)(OC[C@@H]1[C@H]([C@@]([C@](O1)(C#N)C2=CC=C3N2N=CN=C3N)(C)O)OC(=O)C(C)C)OC4=CC=CC=C4	90048823	C29H38N6O9P	645.62	45	15	0.48	14	13	4	161.74	226.37	3.96	2.55	2.34	0.25	0.04	1.83	-4.77	0.0109	1.69e-05	Moderately soluble	-6.95	7.23e-05	1.12e-07	Poorly soluble	-4.71	0.0126	1.96e-05	Moderately soluble	Low	No	Yes	No	No	No	No	Yes	-8.43	2	3	2	1	3	0.17	0	2	2	6.49
559	CCC(CC)COC(=O)[C@H](C)N[P+](=O)OC[C@@H]1[C@H]([C@@]([C@](O1)(C#N)C2=CC=C3N2N=CN=C3N)(C)O)OC(=O)C(C)C	90048820	C26H38N6O8P	593.59	41	9	0.65	15	12	3	147.56	234.53	4.08	2.64	2.28	0.27	2.52	2.36	-4.36	0.0262	4.41e-05	Moderately soluble	-7.22	3.61e-05	6.08e-08	Poorly soluble	-4.21	0.0363	6.12e-05	Moderately soluble	Low	No	Yes	No	No	No	No	Yes	-8.05	2	3	2	1	2	0.17	0	2	2	6.37
560	C[C@@H](C(=O)OC(C)C)N[P+](O)(OC[C@@H]1[C@H]([C@@]([C@](O1)(C#N)C2=CC=C3N2N=CN=C3N)(C)O)OC(=O)C(C)C)OC4=CC=CC=C4	90048816	C29H38N6O9P	645.62	45	15	0.48	14	13	4	161.74	226.37	3.88	2.55	2.34	0.25	0.04	1.81	-4.77	0.0109	1.69e-05	Moderately soluble	-6.95	7.23e-05	1.12e-07	Poorly soluble	-4.71	0.0126	1.96e-05	Moderately soluble	Low	No	Yes	No	No	No	No	Yes	-8.43	2	3	2	1	3	0.17	0	2	2	6.49
561	CCCCCCCOC(=O)[C@H](C)N(C)P(=O)(OC[C@@H]1[C@H]([C@@]([C@](O1)(C#N)C2=CC=C3N2N=CN=C3N)(C)O)OC(=O)C(C)C)OC4=CC=C(C=C4)Cl	90048814	C34H46ClN6O9P	749.19	51	15	0.56	19	13	2	189.34	210.64	5.14	5.64	5.34	1.97	2.92	4.2	-7	7.46e-05	9.96e-08	Poorly soluble	-9.83	1.12e-07	1.49e-10	Poorly soluble	-7.31	3.64e-05	4.86e-08	Poorly soluble	Low	No	Yes	No	Yes	No	No	Yes	-6.87	2	3	2	1	5	0.17	0	2	3	7.13
562	C[C@H](C(=O)OC(C)C)N[P@@](=O)(OC[C@@H]1C([C@@]([C@](O1)(C#N)C2=CC=C3N2N=CN=C3N)(C)O)OC(=O)C(C)C)OC4=CC=CC=C4	90048808	C29H37N6O9P	644.61	45	15	0.48	14	13	3	160.21	219.43	4.19	2.47	2.78	0.58	0.43	2.09	-4.72	0.0124	1.93e-05	Moderately soluble	-6.72	0.000122	1.9e-07	Poorly soluble	-5.19	0.00418	6.49e-06	Moderately soluble	Low	No	Yes	No	No	No	No	Yes	-8.48	2	3	2	1	3	0.17	0	2	2	6.54
563	C[C@@H](C(=O)OC(C)C)N[P+](N[C@@H](C)C(=O)OC(C)C)(O)OC[C@@H]1[C@H]([C@@]([C@](O1)(C#N)C2=CC=C3N2N=CN=C3N)(C)O)OC(=O)C(C)C	90048807	C29H45N7O10P	682.68	47	9	0.66	17	15	5	168.65	255.47	4.01	1.57	1.19	-0.53	-0.46	1.16	-4.08	0.0566	8.29e-05	Moderately soluble	-6.55	0.000195	2.85e-07	Poorly soluble	-3.4	0.274	0.000401	Soluble	Low	No	Yes	No	No	No	No	Yes	-9.35	2	3	2	1	4	0.17	0	2	2	6.91
564	C[C@H](C(=O)OC(C)C)N[P+](N[C@H](C)C(=O)OC(C)C)(O)OC[C@@H]1[C@H]([C@@]([C@](O1)(C#N)C2=CC=C3N2N=CN=C3N)(C)O)OC(=O)C(C)C	90048806	C29H45N7O10P	682.68	47	9	0.66	17	15	5	168.65	255.47	3.45	1.57	1.19	-0.53	-0.46	1.05	-4.08	0.0566	8.29e-05	Moderately soluble	-6.55	0.000195	2.85e-07	Poorly soluble	-3.4	0.274	0.000401	Soluble	Low	No	Yes	No	No	No	No	Yes	-9.35	2	3	2	1	4	0.17	0	2	2	6.91
565	CCOC(=O)[C@H](C)N[P@](=O)(OCC1[C@H]([C@@]([C@](O1)(C#N)C2=CC=C3N2N=CN=C3N)(C)O)OC(=O)C(C)C)OC4=CC=CC5=CC=CC=C54	90048804	C32H37N6O9P	680.64	48	19	0.41	14	13	3	172.9	219.43	3.62	3.28	3.55	0.98	1.22	2.53	-5.5	0.00218	3.2e-06	Moderately soluble	-7.56	1.86e-05	2.74e-08	Poorly soluble	-6.78	0.000113	1.66e-07	Poorly soluble	Low	No	Yes	No	No	No	No	Yes	-8.12	2	3	2	1	3	0.17	0	2	2	6.66
566	CCOC(=O)[C@H](C)NP(=O)(OCC1[C@H]([C@@]([C@](O1)(C#N)C2=CC=C3N2N=CN=C3N)(C)O)OC(=O)C(C)C)OC4=CC=CC5=CC=CC=C54	90048802	C32H37N6O9P	680.64	48	19	0.41	14	13	3	172.9	219.43	3.62	3.28	3.55	0.98	1.22	2.53	-5.5	0.00218	3.2e-06	Moderately soluble	-7.56	1.86e-05	2.74e-08	Poorly soluble	-6.78	0.000113	1.66e-07	Poorly soluble	Low	No	Yes	No	No	No	No	Yes	-8.12	2	3	2	1	3	0.17	0	2	2	6.66
567	CCC(CC)COC(=O)[C@H](C)N[P@](=O)(OC[C@@H]1[C@H]([C@@]([C@](O1)(C#N)C2=CC=C3N2N=CN=C3N)(C)O)OC(=O)C(C)C)OC4=CC=CC=C4	90048797	C32H43N6O9P	686.69	48	15	0.53	17	13	3	174.63	219.43	4.98	3.71	3.81	1.15	1.69	3.07	-5.54	0.00196	2.86e-06	Moderately soluble	-8.01	6.72e-06	9.79e-09	Poorly soluble	-6.34	0.000312	4.55e-07	Poorly soluble	Low	No	Yes	No	No	No	No	Yes	-7.85	2	3	2	1	4	0.17	0	2	3	6.92
568	CCOC(=O)[C@H](C)N[P@](=O)(OC[C@@H]1[C@H]([C@@]([C@](O1)(C#N)C2=CC=C3N2N=C(N=C3N)F)(C)O)OC(=O)C(C)C)OC4=CC=CC=C4	90048796	C28H34FN6O9P	648.58	45	15	0.46	14	14	3	155.36	219.43	3.43	2.47	2.95	0.75	0.63	2.05	-4.74	0.0118	1.82e-05	Moderately soluble	-6.72	0.000123	1.9e-07	Poorly soluble	-5.43	0.0024	3.71e-06	Moderately soluble	Low	No	Yes	No	No	No	No	Yes	-8.5	2	3	2	1	3	0.17	0	2	2	6.48
569	CCOC(=O)[C@H](C)N[P@](=O)(OC[C@@H]1[C@H]([C@@]([C@](O1)(C#N)C2=CC=C3N2N=CN=C3N)(C)O)OC(=O)C(C)C)OC4=CC=CC5=CC=CC=C54	90048790	C32H37N6O9P	680.64	48	19	0.41	14	13	3	172.9	219.43	3.62	3.28	3.55	0.98	1.22	2.53	-5.5	0.00218	3.2e-06	Moderately soluble	-7.56	1.86e-05	2.74e-08	Poorly soluble	-6.78	0.000113	1.66e-07	Poorly soluble	Low	No	Yes	No	No	No	No	Yes	-8.12	2	3	2	1	3	0.17	0	2	2	6.66
570	CCOC(=O)[C@H](C)N[P@](=O)(OC[C@@H]1[C@H]([C@@]([C@](O1)(C#N)C2=CC=C3N2N=CN=C3N)(C)O)OC(=O)C(C)C)OC4=CC=CC=C4	90048789	C28H35N6O9P	630.59	44	15	0.46	14	13	3	155.4	219.43	3.68	2.03	2.39	0.38	0.19	1.73	-4.36	0.0277	4.4e-05	Moderately soluble	-6.27	0.000342	5.42e-07	Poorly soluble	-5.18	0.0042	6.65e-06	Moderately soluble	Low	No	Yes	No	No	No	No	Yes	-8.71	2	3	2	1	3	0.17	0	2	2	6.42
571	C[C@H](C(=O)OC(C)C)NP(OC[C@@H]1[C@H]([C@@]([C@](O1)(C#N)C2=CC=C3N2N=CN=C3N)(C)O)OC(=O)C(C)C)OC4=CC=CC=C4	90048788	C29H37N6O8P	628.61	44	15	0.48	14	12	3	159.52	206.14	4.45	3.02	2.9	0.58	1.74	2.54	-4.97	0.00676	1.08e-05	Moderately soluble	-7.01	6.09e-05	9.68e-08	Poorly soluble	-5.3	0.00313	4.98e-06	Moderately soluble	Low	No	Yes	No	No	No	No	Yes	-7.99	2	3	2	1	3	0.17	0	2	2	6.41
572	C[C@]1([C@@H]([C@H](O[C@@]1(C#N)C2=CC=C3N2N=CN=C3N)CO[P+](=O)OC4=CC=CC=C4)O)O	90048786	C19H19N5O6P	444.36	31	15	0.32	6	9	3	106.87	199.36	1.62	0.21	1.19	-0.42	0.71	0.66	-2.69	0.909	0.00204	Soluble	-3.96	0.0492	0.000111	Soluble	-3.34	0.201	0.000453	Soluble	Low	No	No	No	No	No	No	Yes	-8.86	1	0	1	1	1	0.55	0	1	1	4.97
573	CCCCCCCOC(=O)[C@H](C)N[P@](=O)(OC[C@@H]1[C@H]([C@@]([C@](O1)(C#N)C2=CC=C3N2N=CN=C3N)(C)O)OC(=O)C(C)C)OC4=CC=C(C=C4)Cl	90048785	C33H44ClN6O9P	735.16	50	15	0.55	19	13	3	184.44	219.43	4.77	5.17	5	1.79	2.94	3.93	-6.62	0.000175	2.38e-07	Poorly soluble	-9.52	2.2e-07	2.99e-10	Poorly soluble	-7.66	1.6e-05	2.17e-08	Poorly soluble	Low	No	Yes	No	Yes	No	No	Yes	-7.11	2	3	2	1	5	0.17	0	2	3	7.03
574	C[C@@H](C(=O)OC)N[P@](=O)(OC[C@@H]1[C@H]([C@@]([C@](O1)(C#N)C2=CC=C3N2N=CN=C3N)(C)O)OC(=O)C(C)C)OC4=CC=CC=C4	90048784	C27H33N6O9P	616.56	43	15	0.44	13	13	3	150.59	219.43	3.54	1.67	2	0.19	-0.23	1.44	-4.11	0.0473	7.68e-05	Moderately soluble	-5.89	0.00079	1.28e-06	Moderately soluble	-4.79	0.00998	1.62e-05	Moderately soluble	Low	No	Yes	No	No	No	No	Yes	-8.88	2	3	2	1	3	0.17	0	2	2	6.29
575	CCC(CC)COC(=O)[C@H](C)N[P@](=O)(OC[C@@H]1[C@H]([C@@]([C@](O1)(C#N)C2=CC=C3N2N=C(N=C3N)F)(C)O)OC(=O)C(C)C)OC4=CC=CC=C4	90048782	C32H42FN6O9P	704.68	49	15	0.53	17	14	3	174.58	219.43	4.51	4.15	4.37	1.51	2.13	3.33	-5.93	0.000832	1.18e-06	Moderately soluble	-8.47	2.41e-06	3.42e-09	Poorly soluble	-6.59	0.000179	2.55e-07	Poorly soluble	Low	No	Yes	No	No	No	No	Yes	-7.65	2	3	2	1	4	0.17	0	2	3	6.98
576	CCOC(=O)[C@H](C)N[P@](=O)(OC[C@@H]1[C@H]([C@@]([C@](O1)(C#N)C2=CC(=C3N2N=CN=C3N)F)(C)O)OC(=O)C(C)C)OC4=CC=CC=C4	90048780	C28H34FN6O9P	648.58	45	15	0.46	14	14	3	155.36	219.43	4.03	2.13	2.95	0.75	0.63	2.1	-4.53	0.0193	2.98e-05	Moderately soluble	-6.37	0.000277	4.27e-07	Poorly soluble	-5.43	0.0024	3.71e-06	Moderately soluble	Low	No	Yes	No	No	No	No	Yes	-8.74	2	3	2	1	3	0.17	0	2	2	6.46
577	C[C@@H](C(=O)OC(C)C)NP(OC[C@@H]1[C@H]([C@@]([C@](O1)(C#N)C2=CC=C3N2N=CN=C3N)(C)O)O)OC4=CC=CC=C4	89467429	C25H31N6O7P	558.52	39	15	0.44	11	11	4	140.17	200.07	2.98	1.41	1.69	-0.22	0.55	1.28	-3.75	0.0994	0.000178	Soluble	-5.22	0.0034	6.08e-06	Moderately soluble	-4.31	0.0275	4.92e-05	Moderately soluble	Low	No	Yes	No	No	No	No	Yes	-8.71	2	2	2	1	2	0.17	0	1	2	5.94
578	C[C@@H](COC(=O)C(C)(C)C)NP(=O)(OC[C@@H]1[C@H](C[C@](O1)(C)C2=CC=C3N2N=CN=C3N)O)O/C(=C/C=C)/C=C	89143717	C26H38N5O7P	563.58	39	9	0.5	14	10	3	146.94	169.34	4.06	2.47	3.54	1.28	1.38	2.55	-4.14	0.0411	7.29e-05	Moderately soluble	-5.67	0.0012	2.14e-06	Moderately soluble	-3.97	0.0608	0.000108	Soluble	Low	No	Yes	No	No	No	No	Yes	-7.98	2	3	2	1	1	0.17	0	3	2	6.25
579	CC(C)OC(=O)C(C)NP(=O)(OCC1C(C(C(O1)(C#N)C2=CC=C3N2N=CN=C3N)(C)O)O)OC4=CC=CC=C4	77398595	C25H31N6O8P	574.52	40	15	0.44	11	12	4	140.85	213.36	3.27	0.85	1.57	-0.22	-0.76	0.94	-3.49	0.186	0.000324	Soluble	-4.91	0.00701	1.22e-05	Moderately soluble	-4.2	0.0367	6.38e-05	Moderately soluble	Low	No	Yes	No	No	No	No	Yes	-9.2	2	3	2	1	2	0.17	0	1	2	6.08
580	CCOC(=O)C1CCCN1P(=O)(OCC2C(C(C(O2)(C#N)C3=CC=C4N3N=CN=C4N)C)O)OC5=CC=CC=C5	77192999	C26H31N6O7P	570.53	40	15	0.46	10	11	2	146.36	184.34	3.48	1.68	2.18	0.72	-0.49	1.52	-4.05	0.0505	8.85e-05	Moderately soluble	-5.17	0.0039	6.83e-06	Moderately soluble	-4.25	0.0319	5.58e-05	Moderately soluble	Low	No	Yes	No	No	No	No	Yes	-8.59	2	3	1	1	2	0.17	0	1	2	6.02
581	CCOC(=O)C(CCS(=O)(=O)C)NP(=O)(OCC1C(C(C(O1)(C#N)C2=CC=C3N2N=CN=C3N)C)O)OC4=CC=CC=C4	77192976	C26H33N6O9PS	636.61	43	15	0.46	14	13	3	153.43	235.65	3.06	0.46	2.57	-0.09	-0.8	1.04	-3.41	0.247	0.000388	Soluble	-4.98	0.00671	1.05e-05	Moderately soluble	-5.17	0.00428	6.73e-06	Moderately soluble	Low	No	Yes	No	No	No	No	Yes	-9.86	2	3	2	1	3	0.17	0	1	2	6.36
582	CCOC(=O)C(C(C)C)NP(=O)(OCC1C(C(C(O1)(C#N)C2=CC=C3N2N=CN=C3N)C)O)OC4=CC=CC=C4	77192974	C26H33N6O7P	572.55	40	15	0.46	12	11	3	144.46	193.13	3.67	2.06	2.71	0.72	0.13	1.86	-4.17	0.0384	6.71e-05	Moderately soluble	-5.74	0.00103	1.8e-06	Moderately soluble	-4.96	0.00631	1.1e-05	Moderately soluble	Low	No	Yes	No	No	No	No	Yes	-8.33	2	3	2	1	2	0.17	0	1	2	6.16
583	CCOC(=O)C(C)NP(=O)(OCC1C(C(C(O1)C2=CC=C3N2N=CN=C3N)C)O)OC4=CC=CC=C4	77192972	C23H30N5O7P	519.49	36	15	0.43	11	10	3	130.41	169.34	3.75	1.32	2.18	0.92	-0.56	1.52	-3.47	0.174	0.000335	Soluble	-4.48	0.0173	3.33e-05	Moderately soluble	-4.28	0.0271	5.21e-05	Moderately soluble	Low	No	Yes	No	No	No	No	Yes	-8.53	2	2	2	1	1	0.17	0	1	2	5.9
584	CCOC(=O)C(C)NP(=O)(OCC1C(C(C(O1)C2=CC=C3N2N=CN=C3N)C)O)OC4=CC=CC5=CC=CC=C54	77192970	C27H32N5O7P	569.55	40	19	0.37	11	10	3	147.91	169.34	3.79	2.57	3.33	1.57	0.47	2.34	-4.62	0.0138	2.42e-05	Moderately soluble	-5.77	0.000958	1.68e-06	Moderately soluble	-5.9	0.000722	1.27e-06	Moderately soluble	Low	No	Yes	No	No	No	Yes	Yes	-7.95	2	3	2	1	1	0.17	0	1	2	6.14
585	CCOC(=O)C(CC1=CC=CC=C1)NP(=O)(OCC2C(C(C(O2)(C#N)C3=CC=C4N3N=CN=C4N)C)O)OC5=CC=CC=C5	77192951	C30H33N6O7P	620.59	44	21	0.33	13	11	3	159.33	193.13	3.59	2.68	3.29	1.3	0.93	2.36	-4.87	0.00835	1.35e-05	Moderately soluble	-6.39	0.000254	4.09e-07	Poorly soluble	-6.99	6.31e-05	1.02e-07	Poorly soluble	Low	No	Yes	No	No	No	No	Yes	-8.18	2	3	2	1	3	0.17	0	1	2	6.3
586	CCOC(=O)C(C)NP(=O)(OCC1C(C(C(O1)(C#N)C2=CC=C3N2N=CN=C3N)C)O)OC4=CC=CC5=CC=CC=C54	77192939	C28H31N6O7P	594.56	42	19	0.36	11	11	3	152.35	193.13	3.88	2.34	3.22	0.95	0.51	2.18	-4.61	0.0146	2.46e-05	Moderately soluble	-6.04	0.000548	9.22e-07	Poorly soluble	-6.17	0.000402	6.76e-07	Poorly soluble	Low	No	Yes	No	No	No	No	Yes	-8.27	2	3	2	1	2	0.17	0	1	2	6.15
587	CCOC(=O)CNP(=O)(OCC1C(C(C(O1)(C#N)C2=CC=C3N2N=CN=C3N)C)O)OC4=CC=CC=C4	77192936	C23H27N6O7P	530.47	37	15	0.39	11	11	3	130.04	193.13	3.08	0.69	1.68	0.1	-0.75	0.96	-3.14	0.386	0.000728	Soluble	-4.32	0.0252	4.75e-05	Moderately soluble	-4.54	0.0152	2.86e-05	Moderately soluble	Low	No	Yes	No	No	No	No	Yes	-9.05	2	2	2	1	2	0.17	0	1	2	5.68
588	CCOC(=O)C(C)NP(=O)(NC(C)C(=O)OCC)OCC1C(C(C(O1)(C#N)C2=CC=C3N2N=CN=C3N)(C)O)O	76681603	C23H34N7O9P	583.53	40	9	0.61	14	14	5	138.16	242.46	3.49	-0.99	-0.35	-1.42	-1.76	-0.21	-2.08	4.89	0.00838	Soluble	-3.62	0.141	0.000242	Soluble	-2.86	0.798	0.00137	Soluble	Low	No	Yes	No	No	No	No	No	-10.56	2	3	2	1	2	0.17	0	2	2	6.2
589	CC(C)OC(=O)C(C)NP(=O)(NC(C)C(=O)OC(C)C)OCC1C(C(C(O1)(C#N)C2=CC=C3N2N=CN=C3N)(C)O)O	76681593	C25H38N7O9P	611.58	42	9	0.64	14	14	5	147.77	242.46	3.01	-0.12	0.42	-1	-1.28	0.21	-2.79	0.99	0.00162	Soluble	-4.52	0.0185	3.03e-05	Moderately soluble	-2.89	0.79	0.00129	Soluble	Low	No	Yes	No	No	No	No	No	-10.12	2	3	2	1	3	0.17	0	2	2	6.44
590	CC(C)OC(=O)C(C)NP(=O)(OCC1C(C(C(O1)(C#N)C2=CC=C3N2N=CN=C3N)(C)F)O)OC4=CC=CC=C4	76670523	C25H30FN6O7P	576.51	40	15	0.44	11	12	3	139.74	193.13	3.26	1.33	2.97	0.62	0.14	1.67	-3.8	0.0906	0.000157	Soluble	-4.99	0.00594	1.03e-05	Moderately soluble	-5.05	0.00517	8.97e-06	Moderately soluble	Low	No	Yes	No	No	No	No	Yes	-8.87	2	2	2	1	2	0.17	0	1	2	6.09
591	CCOC(=O)C(C)NP(=O)(OCC1C(C(C(O1)(C#N)C2=CC=C3N2N=CN=C3N)F)O)OC4=CC=CC=C4	76415575	C23H26FN6O7P	548.46	38	15	0.39	11	12	3	130.09	193.13	3.24	0.71	2.19	0.21	-0.61	1.15	-3.25	0.306	0.000557	Soluble	-4.34	0.0249	4.53e-05	Moderately soluble	-4.45	0.0197	3.59e-05	Moderately soluble	Low	No	Yes	No	No	No	No	Yes	-9.14	2	2	2	1	2	0.17	0	1	2	5.85
592	CCOC(=O)C(C)NP(=O)(OCC1C(C(C(O1)(C)C2=CC=C3N2N=CN=C3N)F)O)OC4=CC=CC=C4	76415544	C23H29FN5O7P	537.48	37	15	0.43	11	11	3	130.34	169.34	3.52	1.12	2.69	1.03	-0.14	1.64	-3.45	0.19	0.000353	Soluble	-4.27	0.0289	5.38e-05	Moderately soluble	-4.76	0.00934	1.74e-05	Moderately soluble	Low	No	Yes	No	No	No	No	Yes	-8.78	2	2	2	1	2	0.17	0	1	2	5.93
593	CCCCCCCOC(=O)C(C)NP(=O)(OCC1C(C(C(O1)(C#N)C2=CC=C3N2N=CN=C3N)(C)O)O)OC4=CC=C(C=C4)Cl	76388764	C29H38ClN6O8P	665.07	45	15	0.52	16	12	4	165.09	213.36	4.27	3.55	3.79	1.04	1.72	2.87	-5.39	0.00271	4.07e-06	Moderately soluble	-7.72	1.28e-05	1.92e-08	Poorly soluble	-6.68	0.000139	2.08e-07	Poorly soluble	Low	No	Yes	No	No	No	No	Yes	-7.84	2	3	2	1	4	0.17	0	1	3	6.56
594	CCC(CC)COC(=O)C(C)NP(=O)(OCC1C(C(C(O1)(C#N)C2=CC=C3N2N=CN=C3N)(C)O)O)OC4=CC=CC=C4	76388762	C28H37N6O8P	616.6	43	15	0.5	14	12	4	155.28	213.36	4.48	2.1	2.6	0.38	0.48	2.01	-4.32	0.0295	4.79e-05	Moderately soluble	-6.21	0.000379	6.15e-07	Poorly soluble	-5.35	0.00273	4.43e-06	Moderately soluble	Low	No	Yes	No	No	No	No	Yes	-8.57	2	3	2	1	3	0.17	0	1	2	6.45
595	CCOC(=O)C(C)NP(=O)(OCC1C(C(C(O1)(C#N)C2=CC=C3N2N=CN=C3N)(C)O)O)OC4=CC=CC=C4	76388747	C24H29N6O8P	560.5	39	15	0.42	11	12	4	136.05	213.36	3.04	0.42	1.19	-0.43	-0.99	0.64	-3.14	0.408	0.000727	Soluble	-4.47	0.0191	3.41e-05	Moderately soluble	-4.18	0.0369	6.58e-05	Moderately soluble	Low	No	Yes	No	No	No	No	Yes	-9.42	2	2	2	1	2	0.17	0	1	2	5.96
596	C[C@@H](C(=O)OC(C)(C)C)NP(=O)(OC[C@@H]1[C@H]([C@@]([C@](O1)(C#N)C2=CC=C3N2N=CN=C3N)(C)O)O)OC4=CC=CC=C4	76314404	C26H33N6O8P	588.55	41	15	0.46	11	12	4	145.7	213.36	3.4	1.04	1.96	-0.02	-0.5	1.18	-3.69	0.12	0.000205	Soluble	-5.11	0.00456	7.75e-06	Moderately soluble	-4.57	0.016	2.72e-05	Moderately soluble	Low	No	Yes	No	No	No	No	Yes	-9.15	2	3	2	1	2	0.17	0	1	2	6.2
597	CCC(CC)COC(=O)C(C)NP(=O)(NC(C)C(=O)OCC(CC)CC)OCC1C(C(C(O1)(C#N)C2=CC=C3N2N=CN=C3N)(C)O)OC(=O)C(C)C	76189741	C35H56N7O10P	765.83	53	9	0.71	23	15	4	195.96	248.53	5.31	3.98	3.69	0.93	2.48	3.28	-5.7	0.00152	1.98e-06	Moderately soluble	-8.9	9.63e-07	1.26e-09	Poorly soluble	-6.18	0.000509	6.65e-07	Poorly soluble	Low	No	Yes	No	No	No	No	Yes	-8.15	2	3	2	1	4	0.17	0	2	3	7.69
598	CCCCCCCOC(=O)C(C)NP(=O)(OCC1C(C(C(O1)(C#N)C2=CC=C3N2N=CN=C3N)(C)O)OC(=O)C(C)C)OC4=CC=C(C=C4)Cl	76189573	C33H44ClN6O9P	735.16	50	15	0.55	19	13	3	184.44	219.43	4.97	5.17	5	1.79	2.94	3.97	-6.62	0.000175	2.38e-07	Poorly soluble	-9.52	2.2e-07	2.99e-10	Poorly soluble	-7.66	1.6e-05	2.17e-08	Poorly soluble	Low	No	Yes	No	Yes	No	No	Yes	-7.11	2	3	2	1	5	0.17	0	2	3	7.03
599	CC(C)C(=O)OC1C(OC(C1(C)O)(C#N)C2=CC=C3N2N=CN=C3N)COP(=O)(NC(C)C(=O)OC4CCCC4)OC5=CC=CC=C5	76189510	C31H39N6O9P	670.65	47	15	0.52	14	13	3	167.71	219.43	4.38	2.94	3.32	0.96	0.67	2.45	-5.16	0.00461	6.88e-06	Moderately soluble	-7.21	4.13e-05	6.16e-08	Poorly soluble	-5.49	0.0022	3.27e-06	Moderately soluble	Low	No	Yes	No	No	No	No	Yes	-8.3	2	3	2	1	3	0.17	0	2	2	6.71
600	CC(C)C(=O)OC1C(OC(C1(C)O)(C#N)C2=CC=C3N2N=CN=C3N)COP(=O)(NC(C)C(=O)OC)OC4=CC=CC=C4	76189447	C27H33N6O9P	616.56	43	15	0.44	13	13	3	150.59	219.43	3.38	1.67	2	0.19	-0.23	1.4	-4.11	0.0473	7.68e-05	Moderately soluble	-5.89	0.00079	1.28e-06	Moderately soluble	-4.79	0.00998	1.62e-05	Moderately soluble	Low	No	Yes	No	No	No	No	Yes	-8.88	2	3	2	1	3	0.17	0	2	2	6.29
601	CC(C)C(=O)OC1C(OC(C1(C)O)(C#N)C2=CC=C3N2N=C(N=C3N)N)COP(=O)(NC(C)C(=O)OC(C)C)OC4=CC=CC=C4	76189374	C29H38N7O9P	659.63	46	15	0.48	14	13	4	164.61	245.45	3.31	2.12	2.37	0.12	-0.26	1.53	-4.58	0.0172	2.61e-05	Moderately soluble	-6.91	8.2e-05	1.24e-07	Poorly soluble	-4.81	0.0103	1.56e-05	Moderately soluble	Low	No	Yes	No	No	No	No	Yes	-8.82	2	3	2	1	3	0.17	0	2	2	6.68
602	CC(C)C(=O)OC1C(OC(C1(C)O)(C#N)C2=CC=C3N2N=CN=C3N)COP(=O)(NC(C)C(=O)OC(C)C)NC(C)C(=O)OC(C)C	76189373	C29H44N7O10P	681.67	47	9	0.66	17	15	4	167.12	248.53	3.82	1.49	1.63	-0.19	-0.06	1.34	-4.02	0.0644	9.45e-05	Moderately soluble	-6.32	0.000329	4.82e-07	Poorly soluble	-3.88	0.0905	0.000133	Soluble	Low	No	Yes	No	No	No	No	Yes	-9.4	2	3	2	1	4	0.17	0	2	2	6.91
603	CC(C)C(=O)OC1C(OC(C1(C)O)(C#N)C2=CC=C3N2N=CN=C3N)COP(=O)(NC(C)C(=O)OC(C)C)OC4=CC=CC=C4	76189303	C29H37N6O9P	644.61	45	15	0.48	14	13	3	160.21	219.43	3.66	2.47	2.78	0.58	0.43	1.98	-4.72	0.0124	1.93e-05	Moderately soluble	-6.72	0.000122	1.9e-07	Poorly soluble	-5.19	0.00418	6.49e-06	Moderately soluble	Low	No	Yes	No	No	No	No	Yes	-8.48	2	3	2	1	3	0.17	0	2	2	6.54
604	CCCCCCCOC(=O)C(C)NP1(=O)OCC2C(O1)C(C(O2)(C#N)C3=CC=C4N3N=CN=C4N)(C)F	75604711	C23H32FN6O6P	538.51	37	9	0.65	11	11	2	130.77	172.9	3.45	2.05	3.49	0.91	1.21	2.22	-3.92	0.0641	0.000119	Soluble	-5.31	0.00264	4.9e-06	Moderately soluble	-5.01	0.00523	9.71e-06	Moderately soluble	Low	No	Yes	No	No	No	No	Yes	-8.13	2	2	2	1	2	0.17	0	1	2	5.98
605	CCC(CC)COC(=O)C(C)(C)NP(=O)(OCC1C(C(C(O1)(C#N)C2=CC=C3N2N=CN=C3N)(C)F)O)OC4=CC=CC=C4	75604447	C29H38FN6O7P	632.62	44	15	0.52	14	12	3	159.01	193.13	4.16	2.76	4.39	1.42	1.64	2.87	-4.83	0.00937	1.48e-05	Moderately soluble	-6.47	0.000214	3.38e-07	Poorly soluble	-6.57	0.000169	2.67e-07	Poorly soluble	Low	No	Yes	No	No	No	No	Yes	-8.2	2	3	2	1	3	0.17	0	1	2	6.46
606	CC(C)OC(=O)C(C)NP(=O)(OCC1C(C(C(O1)(C#N)C2=CC=C3N2N=CN=C3N)(C)F)O)OC4=CC=C(C=C4)Cl	75604446	C25H29ClFN6O7P	610.96	41	15	0.44	11	12	3	144.75	193.13	3.68	1.96	3.62	1.09	0.8	2.23	-4.41	0.0239	3.91e-05	Moderately soluble	-5.64	0.0014	2.29e-06	Moderately soluble	-5.62	0.00147	2.41e-06	Moderately soluble	Low	No	Yes	No	No	No	No	Yes	-8.64	2	2	2	1	3	0.17	0	1	2	6.07
607	CCOC(=O)C(C)NP(=O)(OCC1C(C(C(O1)(C#N)C2=CC=C3N2N=CN=C3N)(C)F)O)OC4=CC=CC=C4	75596364	C24H28FN6O7P	562.49	39	15	0.42	11	12	3	134.94	193.13	3.03	0.9	2.58	0.42	-0.09	1.37	-3.45	0.198	0.000352	Soluble	-4.54	0.0162	2.88e-05	Moderately soluble	-5.03	0.0052	9.25e-06	Moderately soluble	Low	No	Yes	No	No	No	No	Yes	-9.09	2	2	2	1	2	0.17	0	1	2	5.97
608	C[C@@H](C(=O)OC(C)C)NP(=O)(OC[C@@H]1[C@H]([C@@]([C@@H](O1)C2=CC=C3N2N=CN=C3N)(C)O)O)OC4=CC=C(C=C4)Cl	70964495	C24H31ClN5O8P	583.96	39	15	0.46	11	11	4	141.43	189.57	3.51	1.15	2.33	0.86	-0.15	1.54	-3.74	0.105	0.00018	Soluble	-4.73	0.011	1.88e-05	Moderately soluble	-4.49	0.0187	3.21e-05	Moderately soluble	Low	No	Yes	No	No	No	No	No	-9.05	2	2	2	1	2	0.17	0	1	2	6.04
609	CCOC(=O)[C@H](C)NP(=O)(OC[C@@H]1C[C@@]([C@@H](O1)C2=CC=C3N2N=CN=C3N)(C)N=[N+]=[N-])OC4=CC=CC=C4	70914786	C23H29N8O6P	544.5	38	15	0.43	12	12	2	134.11	198.86	3.8	2.63	3.64	0.91	-0.9	2.02	-4.37	0.0231	4.24e-05	Moderately soluble	-6.46	0.00019	3.5e-07	Poorly soluble	-5.42	0.00207	3.79e-06	Moderately soluble	Low	No	Yes	No	No	No	No	Yes	-7.75	2	2	2	1	2	0.11	1	4	2	5.81
610	CCCCOC(=O)[C@H](C)NP(=O)(OC[C@@H]1C[C@@]([C@@H](O1)C2=CC=C3N2N=CN=C3N)(C)N=[N+]=[N-])OC4=CC=CC=C4	70914621	C25H33N8O6P	572.55	40	15	0.48	14	12	2	143.72	198.86	4.58	3.51	4.42	1.33	-0.09	2.75	-4.95	0.00636	1.11e-05	Moderately soluble	-7.37	2.44e-05	4.27e-08	Poorly soluble	-6.2	0.000365	6.38e-07	Poorly soluble	Low	No	Yes	No	No	No	No	Yes	-7.3	2	3	2	1	2	0.11	1	4	3	6.06
611	C[C@@H](C(=O)OC(C)C)NP(=O)(OC[C@@H]1C[C@@]([C@@H](O1)C2=CC=C3N2N=CN=C3N)(C)N=[N+]=[N-])OC4=CC=CC=C4	70914607	C24H31N8O6P	558.53	39	15	0.46	12	12	2	138.91	198.86	4.09	3.06	4.03	1.12	-0.67	2.33	-4.72	0.0106	1.89e-05	Moderately soluble	-6.9	6.99e-05	1.25e-07	Poorly soluble	-5.43	0.00206	3.68e-06	Moderately soluble	Low	No	Yes	No	No	No	No	Yes	-7.53	2	2	2	1	2	0.11	1	4	2	5.93
612	CCC1=NN2C(=CC=C2C(=N1)N)[C@H]3[C@]([C@@H]([C@H](O3)COP(=O)(N[C@@H](C)C(=O)OCC)OC4=CC=CC=C4)OC(=O)C(C)C)(C)O	70650116	C29H40N5O9P	633.63	44	15	0.52	15	12	3	160.73	195.64	4.23	2.54	3.06	1.39	1.09	2.46	-4.63	0.0148	2.34e-05	Moderately soluble	-6.3	0.000321	5.07e-07	Poorly soluble	-5.66	0.00139	2.19e-06	Moderately soluble	Low	No	Yes	No	No	No	No	Yes	-8.36	2	3	2	1	3	0.17	0	2	2	6.66
613	CCOC(=O)[C@H](C)NP(=O)(N[C@@H](C)C(=O)OCC)OC[C@@H]1[C@H]([C@@]([C@@H](O1)C2=CC=C3N2N=CN=C3N)(C)O)OC(=O)C(C)C	70650042	C26H41N6O10P	628.61	43	9	0.65	17	14	4	153.07	224.74	4.36	0.3	0.96	0.01	-0.63	1	-2.96	0.69	0.0011	Soluble	-4.58	0.0165	2.62e-05	Moderately soluble	-3.58	0.163	0.00026	Soluble	Low	No	Yes	No	No	No	No	Yes	-9.92	2	3	2	1	4	0.17	0	2	2	6.63
614	CCOC(=O)CNP(=O)(OC[C@@H]1[C@H]([C@@]([C@@H](O1)C2=CC=C3N2N=CN=C3N)(C)O)OC(=O)C(C)C)OC4=CC=CC=C4	70650021	C26H34N5O9P	591.55	41	15	0.46	14	12	3	146.15	195.64	2.89	1.3	2.11	0.79	-0.11	1.4	-3.67	0.126	0.000212	Soluble	-5.01	0.0058	9.8e-06	Moderately soluble	-4.89	0.00757	1.28e-05	Moderately soluble	Low	No	Yes	No	No	No	No	Yes	-8.99	2	3	2	1	2	0.17	0	2	2	6.15
615	CCOC(=O)[C@H](C)NP(=O)(OC[C@@H]1[C@H]([C@@]([C@@H](O1)C2=CC=C3N2N=CN=C3N)(C)O)OC(=O)C(C)C)OC4=CC=CC=C4	70649290	C27H36N5O9P	605.58	42	15	0.48	14	12	3	150.96	195.64	3.95	1.71	2.5	1	0.13	1.86	-4.01	0.0589	9.72e-05	Moderately soluble	-5.43	0.00223	3.68e-06	Moderately soluble	-4.91	0.00754	1.24e-05	Moderately soluble	Low	No	Yes	No	No	No	No	Yes	-8.78	2	3	2	1	3	0.17	0	2	2	6.39
616	CCC(CC)COC(=O)[C@H](C)NP(=O)(OC[C@@H]1[C@H]([C@@]([C@@H](O1)C2=CC=C3N2N=C(N=C3N)F)(C)O)O)OC4=CC=CC=C4	70649280	C27H37FN5O8P	609.58	42	15	0.52	14	12	4	150.79	189.57	4.27	2.2	3.27	1.37	0.86	2.39	-4.35	0.0275	4.51e-05	Moderately soluble	-5.82	0.000933	1.53e-06	Moderately soluble	-5.34	0.00281	4.6e-06	Moderately soluble	Low	No	Yes	No	No	No	No	Yes	-8.46	2	3	2	1	3	0.17	0	1	2	6.5
617	CCOC(=O)[C@H](C)NP(=O)(OC[C@@H]1[C@H]([C@@]([C@@H](O1)C2=CC=C3N2N=C(N=C3N)F)(C)O)O)OC4=CC=CC=C4	70649279	C23H29FN5O8P	553.48	38	15	0.43	11	12	4	131.57	189.57	2.75	0.52	1.85	0.55	-0.6	1.01	-3.17	0.378	0.000683	Soluble	-4.07	0.0469	8.48e-05	Moderately soluble	-4.17	0.0379	6.84e-05	Moderately soluble	Low	No	Yes	No	No	No	No	No	-9.31	2	2	2	1	2	0.17	0	1	2	6.01
618	CCOC(=O)[C@H](C)NP(=O)(OC[C@@H]1[C@H]([C@@](C(O1)C2=CC=C3N2N=C(N=C3N)F)(C)O)O)OC4=CC=CC=C4	70649278	C23H29FN5O8P	553.48	38	15	0.43	11	12	4	131.57	189.57	2.78	0.52	1.85	0.55	-0.6	1.02	-3.17	0.378	0.000683	Soluble	-4.07	0.0469	8.48e-05	Moderately soluble	-4.17	0.0379	6.84e-05	Moderately soluble	Low	No	Yes	No	No	No	No	No	-9.31	2	2	2	1	2	0.17	0	1	2	6.01
619	CCOC(=O)[C@H](C)NP(=O)(OC[C@@H]1[C@H]([C@@](C(O1)C2=CC=C3N2N=CN=C3N)(C)O)OC(=O)C(C)C)OC4=CC=CC5=CC=CC=C54	70649277	C31H38N5O9P	655.64	46	19	0.42	14	12	3	168.47	195.64	3.44	2.96	3.65	1.6	1.16	2.56	-5.15	0.00463	7.06e-06	Moderately soluble	-6.73	0.000122	1.86e-07	Poorly soluble	-6.51	0.000202	3.08e-07	Poorly soluble	Low	No	Yes	No	No	No	No	Yes	-8.2	2	3	2	1	3	0.17	0	2	2	6.63
620	C[C@@H](C(=O)OC1CCCC1)NP(=O)(OC[C@@H]2[C@H]([C@@]([C@@H](O2)C3=CC=C4N3N=CN=C4N)(C)O)OC(=O)C(C)C)OC5=CC=CC=C5	70649276	C30H40N5O9P	645.64	45	15	0.53	14	12	3	163.27	195.64	5.04	2.61	3.42	1.58	0.61	2.65	-4.81	0.01	1.55e-05	Moderately soluble	-6.37	0.000277	4.29e-07	Poorly soluble	-5.21	0.00394	6.1e-06	Moderately soluble	Low	No	Yes	No	No	No	No	Yes	-8.39	2	3	2	1	3	0.17	0	2	2	6.69
621	CC(C)C(=O)O[C@@H]1[C@H](O[C@H]([C@]1(C)O)C2=CC=C3N2N=CN=C3N)CO[P+](=O)OC4=CC=CC=C4	70649275	C22H26N4O7P	489.44	34	15	0.41	9	9	2	121.78	181.64	3.02	1.49	2.51	1.06	1.79	1.97	-3.55	0.139	0.000285	Soluble	-4.91	0.006	1.23e-05	Moderately soluble	-4.08	0.0409	8.36e-05	Moderately soluble	Low	No	Yes	No	No	No	No	Yes	-8.23	1	1	1	1	1	0.55	0	1	2	5.36
622	C[C@H](C(=O)OC(C)C)NP(=O)(OC[C@H](C(C)OC(=O)C(C)C)O[C@H](CO)C1=CC=C2N1N=CN=C2N)OC3=CC=CC=C3	70649272	C28H40N5O9P	621.62	43	15	0.5	18	12	3	157.84	195.64	4.76	2.48	3.13	1.19	1.14	2.54	-4.33	0.0293	4.71e-05	Moderately soluble	-6.23	0.000363	5.85e-07	Poorly soluble	-5.06	0.00543	8.73e-06	Moderately soluble	Low	No	Yes	No	No	No	No	Yes	-8.33	2	3	2	1	4	0.17	0	2	2	6.51
623	C[C@@H](C(=O)OC(C)C)NP(=O)(N[C@@H](C)C(=O)OC(C)C)OC[C@@H]1[C@H]([C@@](C(O1)C2=CC=C3N2N=CN=C3N)(C)O)OC(=O)C	70649271	C26H41N6O10P	628.61	43	9	0.65	16	14	4	153.07	224.74	3.59	0.12	1.1	0.01	-0.8	0.81	-2.91	0.77	0.00122	Soluble	-4.4	0.0253	4.02e-05	Moderately soluble	-3.21	0.386	0.000614	Soluble	Low	No	Yes	No	No	No	No	Yes	-10.05	2	3	2	1	4	0.17	0	2	2	6.63
624	C[C@@H](C(=O)OC(C)C)NP(=O)(N[C@@H](C)C(=O)OC(C)C)OC[C@@H]1[C@H]([C@@]([C@@H](O1)C2=CC=C3N2N=CN=C3N)(C)O)OC(=O)C(C)C	70649007	C28H45N6O10P	656.66	45	9	0.68	17	14	4	162.68	224.74	5.29	1.16	1.74	0.41	-0.13	1.69	-3.67	0.141	0.000215	Soluble	-5.47	0.0022	3.35e-06	Moderately soluble	-3.61	0.162	0.000247	Soluble	Low	No	Yes	No	No	No	No	Yes	-9.48	2	3	2	1	4	0.17	0	2	2	6.88
625	C[C@H](C(=O)OC(C)C)NP(=O)(N[C@H](C)C(=O)OC(C)C)OC[C@@H]1[C@H]([C@@]([C@@H](O1)C2=CC=C3N2N=CN=C3N)(C)O)OC(=O)C(C)C	70649006	C28H45N6O10P	656.66	45	9	0.68	17	14	4	162.68	224.74	3.97	1.16	1.74	0.41	-0.13	1.43	-3.67	0.141	0.000215	Soluble	-5.47	0.0022	3.35e-06	Moderately soluble	-3.61	0.162	0.000247	Soluble	Low	No	Yes	No	No	No	No	Yes	-9.48	2	3	2	1	4	0.17	0	2	2	6.88
626	C[C@H](C(=O)OC(C)C)N[P@@](=O)(OC[C@@H]1[C@H]([C@@]([C@@H](O1)C2=CC=C3N2N=CN=C3N)(C)O)OC(=O)C(C)C)OC4=CC=CC=C4	70649005	C28H38N5O9P	619.6	43	15	0.5	14	12	3	155.77	195.64	3.81	2.14	2.89	1.19	0.37	2.08	-4.36	0.0268	4.33e-05	Moderately soluble	-5.88	0.000816	1.32e-06	Moderately soluble	-4.92	0.0075	1.21e-05	Moderately soluble	Low	No	Yes	No	No	No	No	Yes	-8.56	2	3	2	1	3	0.17	0	2	2	6.51
627	C[C@H](C(=O)OC(C)C)NP(=O)(OC[C@@H]1[C@H]([C@@]([C@@H](O1)C2=CC=C3N2N=CN=C3N)(C)O)OC(=O)C(C)C)OC4=CC=CC=C4	70649004	C28H38N5O9P	619.6	43	15	0.5	14	12	3	155.77	195.64	3.81	2.14	2.89	1.19	0.37	2.08	-4.36	0.0268	4.33e-05	Moderately soluble	-5.88	0.000816	1.32e-06	Moderately soluble	-4.92	0.0075	1.21e-05	Moderately soluble	Low	No	Yes	No	No	No	No	Yes	-8.56	2	3	2	1	3	0.17	0	2	2	6.51
628	CCC(CC)COC(=O)[C@H](C)NP(=O)(N[C@@H](C)C(=O)OCC(CC)CC)OC[C@@H]1[C@H]([C@@]([C@@H](O1)C2=CC=C3N2N=CN=C3N)(C)O)O	70648999	C30H51N6O9P	670.73	46	9	0.73	20	13	5	172.17	218.67	4.93	2.04	2.59	0.8	1.16	2.3	-4.11	0.0522	7.79e-05	Moderately soluble	-6.26	0.000368	5.49e-07	Poorly soluble	-4.93	0.0079	1.18e-05	Moderately soluble	Low	No	Yes	No	No	No	No	Yes	-8.94	2	3	2	1	4	0.17	0	2	2	7.18
629	CCOC(=O)[C@H](C)NP(=O)(OC[C@@H]1[C@H]([C@@H]([C@@H](O1)C2=CC=C3N2N=CN=C3N)C)O)OC4=CC=CC=C4	68052328	C23H30N5O7P	519.49	36	15	0.43	11	10	3	130.41	169.34	3.64	1.32	2.18	0.92	-0.56	1.5	-3.47	0.174	0.000335	Soluble	-4.48	0.0173	3.33e-05	Moderately soluble	-4.28	0.0271	5.21e-05	Moderately soluble	Low	No	Yes	No	No	No	No	Yes	-8.53	2	2	2	1	1	0.17	0	1	2	5.9
630	CCOC(=O)[C@H](C)NP(=O)(N[C@@H](C)C(=O)OCC)OC[C@@H]1[C@H](C[C@](O1)(C#N)C2=CC=C3N2N=CN=C3N)O	68048491	C22H32N7O8P	553.51	38	9	0.59	14	13	4	132.15	222.23	2.91	-0.75	0.29	-0.9	-1.41	0.03	-2.05	4.93	0.0089	Soluble	-3.44	0.201	0.000363	Soluble	-3.1	0.438	0.000791	Soluble	Low	No	Yes	No	No	No	No	No	-10.21	2	2	2	1	2	0.17	0	2	2	5.92
631	CCOC(=O)[C@@H](C)NP(=O)(OC[C@@H]1[C@H](C[C@](O1)(C)C2=CC=C3N2N=CN=C3N)O)OC4=CC=CC=C4	68048474	C23H30N5O7P	519.49	36	15	0.43	11	10	3	130.29	169.34	2.76	1.07	2.32	0.92	-0.17	1.38	-3.32	0.25	0.000482	Soluble	-4.22	0.0315	6.06e-05	Moderately soluble	-4.73	0.00963	1.85e-05	Moderately soluble	Low	No	Yes	No	No	No	No	Yes	-8.71	2	2	2	1	1	0.17	0	1	2	5.78
632	C[C@H](C(=O)OC(C)C)NP(=O)(OC[C@@H]1[C@H](C[C@](O1)(C)C2=CC=C3N2N=CN=C3N)O)OC4=CC=CC=C4	68048473	C24H32N5O7P	533.51	37	15	0.46	11	10	3	135.1	169.34	3.35	1.5	2.71	1.13	0.07	1.75	-3.67	0.115	0.000215	Soluble	-4.66	0.0116	2.17e-05	Moderately soluble	-4.75	0.00955	1.79e-05	Moderately soluble	Low	No	Yes	No	No	No	No	Yes	-8.49	2	2	2	1	1	0.17	0	1	2	5.9
633	CCOC(=O)[C@H](C)NP(=O)(N[C@@H](C)C(=O)OCC)OC[C@@H]1C[C@H]([C@](O1)(C#N)C2=CC=C3N2N=CN=C3N)O	68048425	C22H32N7O8P	553.51	38	9	0.59	14	13	4	132.15	222.23	3.01	-0.2	0.29	-0.9	-1.41	0.16	-2.4	2.22	0.00401	Soluble	-4.01	0.054	9.76e-05	Moderately soluble	-3.1	0.438	0.000791	Soluble	Low	No	Yes	No	No	No	No	No	-9.82	2	2	2	1	2	0.17	0	2	2	5.94
634	CCOC(=O)[C@H](C)NP(=O)(OC[C@@H]1[C@H](C[C@](O1)(C#N)C2=CC=C3N2N=CN=C3N)O)OC4=CC=CC=C4	68048424	C23H27N6O7P	530.47	37	15	0.39	11	11	3	130.04	193.13	2.72	0.66	1.82	0.1	-0.63	0.93	-3.12	0.404	0.000761	Soluble	-4.29	0.0271	5.11e-05	Moderately soluble	-4.42	0.0203	3.82e-05	Moderately soluble	Low	No	Yes	No	No	No	No	Yes	-9.07	2	2	2	1	2	0.17	0	1	2	5.67
635	CCOC(=O)[C@H](C)NP(=O)(OC[C@@H]1C[C@H]([C@](O1)(C#N)C2=CC=C3N2N=CN=C3N)F)OC4=CC=CC=C4	68048402	C23H26FN6O6P	532.46	37	15	0.39	11	11	2	128.93	172.9	3.04	1.69	3.22	0.96	0.27	1.83	-3.78	0.0884	0.000166	Soluble	-4.94	0.00617	1.16e-05	Moderately soluble	-5.27	0.00286	5.37e-06	Moderately soluble	Low	No	Yes	No	No	No	No	Yes	-8.35	2	1	2	1	2	0.17	0	1	2	5.68
636	CCOC(=O)[C@H](C)N[P@](=O)(OC[C@@H]1[C@H]([C@@]([C@@H](O1)C2=CC=C3N2N=CN=C3N)(C)O)O)OC4=CC=CC=C4	68039819	C23H30N5O8P	535.49	37	15	0.43	11	11	4	131.61	189.57	2.64	0.09	1.29	0.17	-1.04	0.63	-2.79	0.867	0.00162	Soluble	-3.63	0.127	0.000237	Soluble	-3.91	0.0662	0.000124	Soluble	Low	No	Yes	No	No	No	No	Yes	-9.5	2	2	2	1	2	0.17	0	1	2	5.95
637	CCOC(=O)[C@H](CCS(=O)(=O)C)NP(=O)(OC[C@@H]1C([C@@H]([C@](O1)(C#N)C2=CC=C3N2N=CN=C3N)C)O)OC4=CC=CC=C4	66828502	C26H33N6O9PS	636.61	43	15	0.46	14	13	3	153.43	235.65	2.46	0.46	2.57	-0.09	-0.8	0.92	-3.41	0.247	0.000388	Soluble	-4.98	0.00671	1.05e-05	Moderately soluble	-5.17	0.00428	6.73e-06	Moderately soluble	Low	No	Yes	No	No	No	No	Yes	-9.86	2	3	2	1	3	0.17	0	1	2	6.36
638	CCOC(=O)CNP(=O)(OC[C@@H]1[C@H]([C@@H]([C@](O1)(C#N)C2=CC=C3N2N=CN=C3N)C)O)OC4=CC=CC5=CC=CC=C54	66828377	C27H29N6O7P	580.53	41	19	0.33	11	11	3	147.55	193.13	2.57	1.94	2.84	0.75	0.28	1.67	-4.28	0.0306	5.27e-05	Moderately soluble	-5.62	0.00139	2.4e-06	Moderately soluble	-6.16	0.000404	6.97e-07	Poorly soluble	Low	No	Yes	No	No	No	No	Yes	-8.46	2	2	2	1	2	0.17	0	1	2	5.91
639	CCOC(=O)CNP(=O)(OC[C@@H]1C[C@@H]([C@](O1)(C#N)C2=CC=C3N2N=CN=C3N)C)OC4=CC=CC=C4	66828370	C23H27N6O6P	514.47	36	15	0.39	11	10	2	128.88	172.9	2.88	1.67	2.71	0.85	0.13	1.65	-3.66	0.111	0.000217	Soluble	-4.92	0.00626	1.22e-05	Moderately soluble	-5.37	0.0022	4.29e-06	Moderately soluble	Low	No	Yes	No	No	No	No	Yes	-8.25	2	1	2	1	1	0.17	0	1	2	5.49
640	CCOC(=O)[C@@H]1CCCN1P(=O)(OC[C@@H]2[C@H]([C@@H]([C@](O2)(C#N)C3=CC=C4N3N=CN=C4N)C)O)OC5=CC=CC=C5	66828282	C26H31N6O7P	570.53	40	15	0.46	10	11	2	146.36	184.34	3.36	1.68	2.18	0.72	-0.49	1.49	-4.05	0.0505	8.85e-05	Moderately soluble	-5.17	0.0039	6.83e-06	Moderately soluble	-4.25	0.0319	5.58e-05	Moderately soluble	Low	No	Yes	No	No	No	No	Yes	-8.59	2	3	1	1	2	0.17	0	1	2	6.02
641	CCOC(=O)[C@H](CCS(=O)(=O)C)NP(=O)(OC[C@@H]1[C@H]([C@@H]([C@](O1)(C#N)C2=CC=C3N2N=CN=C3N)C)O)OC4=CC=CC=C4	66828206	C26H33N6O9PS	636.61	43	15	0.46	14	13	3	153.43	235.65	2.46	0.46	2.57	-0.09	-0.8	0.92	-3.41	0.247	0.000388	Soluble	-4.98	0.00671	1.05e-05	Moderately soluble	-5.17	0.00428	6.73e-06	Moderately soluble	Low	No	Yes	No	No	No	No	Yes	-9.86	2	3	2	1	3	0.17	0	1	2	6.36
642	CCOC(=O)[C@H](C(C)C)NP(=O)(OC[C@@H]1[C@H]([C@@H]([C@](O1)(C#N)C2=CC=C3N2N=CN=C3N)C)O)OC4=CC=CC=C4	66828204	C26H33N6O7P	572.55	40	15	0.46	12	11	3	144.46	193.13	3.44	2.06	2.71	0.72	0.13	1.81	-4.17	0.0384	6.71e-05	Moderately soluble	-5.74	0.00103	1.8e-06	Moderately soluble	-4.96	0.00631	1.1e-05	Moderately soluble	Low	No	Yes	No	No	No	No	Yes	-8.33	2	3	2	1	2	0.17	0	1	2	6.16
643	CCOC(=O)[C@H](C)NP(=O)(OC[C@@H]1[C@H](C([C@@H](O1)C2=CC=C3N2N=CN=C3N)C)O)OC4=CC=CC=C4	66828196	C23H30N5O7P	519.49	36	15	0.43	11	10	3	130.41	169.34	3.73	1.32	2.18	0.92	-0.56	1.52	-3.47	0.174	0.000335	Soluble	-4.48	0.0173	3.33e-05	Moderately soluble	-4.28	0.0271	5.21e-05	Moderately soluble	Low	No	Yes	No	No	No	No	Yes	-8.53	2	2	2	1	1	0.17	0	1	2	5.9
644	CCOC(=O)[C@H](C)NP(=O)(OC[C@@H]1[C@H]([C@@H]([C@@H](O1)C2=CC=C3N2N=CN=C3N)C)O)OC4=CC=CC5=CC=CC=C54	66828194	C27H32N5O7P	569.55	40	19	0.37	11	10	3	147.91	169.34	3.69	2.57	3.33	1.57	0.47	2.32	-4.62	0.0138	2.42e-05	Moderately soluble	-5.77	0.000958	1.68e-06	Moderately soluble	-5.9	0.000722	1.27e-06	Moderately soluble	Low	No	Yes	No	No	No	Yes	Yes	-7.95	2	3	2	1	1	0.17	0	1	2	6.14
645	CCOC(=O)[C@H](CC1=CC=CC=C1)NP(=O)(OC[C@@H]2[C@H]([C@@H]([C@](O2)(C#N)C3=CC=C4N3N=CN=C4N)C)O)OC5=CC=CC=C5	66828163	C30H33N6O7P	620.59	44	21	0.33	13	11	3	159.33	193.13	3.6	2.68	3.29	1.3	0.93	2.36	-4.87	0.00835	1.35e-05	Moderately soluble	-6.39	0.000254	4.09e-07	Poorly soluble	-6.99	6.31e-05	1.02e-07	Poorly soluble	Low	No	Yes	No	No	No	No	Yes	-8.18	2	3	2	1	3	0.17	0	1	2	6.3
646	CCOC(=O)[C@H](C)NP(=O)(OC[C@@H]1[C@H]([C@@H]([C@](O1)(C#N)C2=CC=C3N2N=CN=C3N)C)O)OC4=CC=CC5=CC=CC=C54	66828149	C28H31N6O7P	594.56	42	19	0.36	11	11	3	152.35	193.13	3.37	2.34	3.22	0.95	0.51	2.08	-4.61	0.0146	2.46e-05	Moderately soluble	-6.04	0.000548	9.22e-07	Poorly soluble	-6.17	0.000402	6.76e-07	Poorly soluble	Low	No	Yes	No	No	No	No	Yes	-8.27	2	3	2	1	2	0.17	0	1	2	6.15
647	CCOC(=O)CNP(=O)(OC[C@@H]1[C@H]([C@@H]([C@](O1)(C#N)C2=CC=C3N2N=CN=C3N)C)O)OC4=CC=CC=C4	66828140	C23H27N6O7P	530.47	37	15	0.39	11	11	3	130.04	193.13	3.07	0.69	1.68	0.1	-0.75	0.96	-3.14	0.386	0.000728	Soluble	-4.32	0.0252	4.75e-05	Moderately soluble	-4.54	0.0152	2.86e-05	Moderately soluble	Low	No	Yes	No	No	No	No	Yes	-9.05	2	2	2	1	2	0.17	0	1	2	5.68
648	C[C@H](C(=O)OC(C)C)NP(=O)(OC[C@@H]1[C@H]([C@@]([C@](O1)(C#N)C2=CC=C3N2N=CN=C3N)(C)F)O)OC4=CC=C(C=C4)Cl	51040705	C25H29ClFN6O7P	610.96	41	15	0.44	11	12	3	144.75	193.13	3.93	1.96	3.62	1.09	0.8	2.28	-4.41	0.0239	3.91e-05	Moderately soluble	-5.64	0.0014	2.29e-06	Moderately soluble	-5.62	0.00147	2.41e-06	Moderately soluble	Low	No	Yes	No	No	No	No	Yes	-8.64	2	2	2	1	3	0.17	0	1	2	6.07
649	C[C@]1([C@@H]([C@H](O[C@@]1(C#N)C2=CC=C3N2N=CN=C3N)COP(=O)(O)OC4=CC=CC=C4)O)F	51041120	C19H19FN5O6P	463.36	32	15	0.32	6	10	3	107.98	175.03	1.79	-0.05	2.03	0.1	-0.2	0.74	-2.63	1.08	0.00233	Soluble	-3.17	0.31	0.000668	Soluble	-3.6	0.115	0.000248	Soluble	Low	No	Yes	No	No	No	No	No	-9.16	1	0	1	1	1	0.11	0	1	1	4.96
650	CCOC(=O)[C@H](C)NP(=O)(OC[C@@H]1[C@H]([C@@]([C@@H](O1)C2=CC=C3N2N=C(N=C3N)N)(C)F)O)OC4=CC=CC=C4	51041792	C23H30FN6O7P	552.49	38	15	0.43	11	11	4	134.9	195.36	3.03	0.77	2.28	0.55	-0.84	1.16	-3.32	0.266	0.000482	Soluble	-4.45	0.0195	3.53e-05	Moderately soluble	-4.38	0.0229	4.15e-05	Moderately soluble	Low	No	Yes	No	No	No	No	No	-9.12	2	2	2	1	2	0.17	0	1	2	6.07
651	C[C@H](C(=O)OC(C)C)NO[P@](=O)(OC[C@@H]1[C@H]([C@@]([C@](O1)(C#N)C2=CC=C3N2N=CN=C3N)(C)O)OC(=O)C(C)C)OC4=CC=CC=C4	54759876	C29H37N6O10P	660.61	46	15	0.48	15	14	3	161.29	228.66	4.01	2.51	2.71	0.66	0.66	2.11	-4.77	0.0113	1.7e-05	Moderately soluble	-6.96	7.28e-05	1.1e-07	Poorly soluble	-4.91	0.0082	1.24e-05	Moderately soluble	Low	No	Yes	No	No	No	No	Yes	-8.55	2	3	2	1	3	0.17	0	3	2	6.39
652	C[C@@H](C(=O)OC)N[P@@](=O)(OC[C@@H]1[C@H]([C@@]([C@](O1)(C#N)C2=CC=C3N2N=CN=C3N)(C)O)OC(=O)C(C)C)OC4=CC=CC=C4	54760059	C27H33N6O9P	616.56	43	15	0.44	13	13	3	150.59	219.43	3.54	1.67	2	0.19	-0.23	1.44	-4.11	0.0473	7.68e-05	Moderately soluble	-5.89	0.00079	1.28e-06	Moderately soluble	-4.79	0.00998	1.62e-05	Moderately soluble	Low	No	Yes	No	No	No	No	Yes	-8.88	2	3	2	1	3	0.17	0	2	2	6.29
653	CCOC(=O)[C@H](C)N[P@@](=O)(OC[C@@H]1[C@H]([C@@]([C@](O1)(C#N)C2=CC=C3N2N=CN=C3N)(C)O)OC(=O)C(C)C)OC4=CC=CC=C4	54760241	C28H35N6O9P	630.59	44	15	0.46	14	13	3	155.4	219.43	3.68	2.03	2.39	0.38	0.19	1.73	-4.36	0.0277	4.4e-05	Moderately soluble	-6.27	0.000342	5.42e-07	Poorly soluble	-5.18	0.0042	6.65e-06	Moderately soluble	Low	No	Yes	No	No	No	No	Yes	-8.71	2	3	2	1	3	0.17	0	2	2	6.42
654	C[C@@H](C(=O)OC1CCCC1)N[P@@](=O)(OC[C@@H]2[C@H]([C@@]([C@](O2)(C#N)C3=CC=C4N3N=CN=C4N)(C)O)OC(=O)C(C)C)OC5=CC=CC=C5	54760424	C31H39N6O9P	670.65	47	15	0.52	14	13	3	167.71	219.43	4.14	2.94	3.32	0.96	0.67	2.41	-5.16	0.00461	6.88e-06	Moderately soluble	-7.21	4.13e-05	6.16e-08	Poorly soluble	-5.49	0.0022	3.27e-06	Moderately soluble	Low	No	Yes	No	No	No	No	Yes	-8.3	2	3	2	1	3	0.17	0	2	2	6.71
655	CCCCCCCOC(=O)[C@H](C)N[P@@](=O)(OC[C@@H]1[C@H]([C@@]([C@](O1)(C#N)C2=CC=C3N2N=CN=C3N)(C)O)OC(=O)C(C)C)OC4=CC=C(C=C4)Cl	54760426	C33H44ClN6O9P	735.16	50	15	0.55	19	13	3	184.44	219.43	4.77	5.17	5	1.79	2.94	3.93	-6.62	0.000175	2.38e-07	Poorly soluble	-9.52	2.2e-07	2.99e-10	Poorly soluble	-7.66	1.6e-05	2.17e-08	Poorly soluble	Low	No	Yes	No	Yes	No	No	Yes	-7.11	2	3	2	1	5	0.17	0	2	3	7.03
656	CCOC(=O)[C@H](C)N[P@@](=O)(OC[C@@H]1[C@H]([C@@]([C@](O1)(C#N)C2=CC=C3N2N=CN=C3N)(C)O)OC(=O)C(C)C)OC4=CC=CC5=CC=CC=C54	54760615	C32H37N6O9P	680.64	48	19	0.41	14	13	3	172.9	219.43	3.62	3.28	3.55	0.98	1.22	2.53	-5.5	0.00218	3.2e-06	Moderately soluble	-7.56	1.86e-05	2.74e-08	Poorly soluble	-6.78	0.000113	1.66e-07	Poorly soluble	Low	No	Yes	No	No	No	No	Yes	-8.12	2	3	2	1	3	0.17	0	2	2	6.66
657	CCOC(=O)[C@H](C)N[P@@](=O)(OC[C@@H]1[C@H]([C@@]([C@](O1)(C#N)C2=CC(=C3N2N=CN=C3N)F)(C)O)OC(=O)C(C)C)OC4=CC=CC=C4	54760616	C28H34FN6O9P	648.58	45	15	0.46	14	14	3	155.36	219.43	4.03	2.13	2.95	0.75	0.63	2.1	-4.53	0.0193	2.98e-05	Moderately soluble	-6.37	0.000277	4.27e-07	Poorly soluble	-5.43	0.0024	3.71e-06	Moderately soluble	Low	No	Yes	No	No	No	No	Yes	-8.74	2	3	2	1	3	0.17	0	2	2	6.46
658	CCOC(=O)[C@H](C)N[P@@](=O)(OC[C@@H]1[C@H]([C@@]([C@](O1)(C#N)C2=CC=C3N2N=C(N=C3N)F)(C)O)OC(=O)C(C)C)OC4=CC=CC=C4	54760618	C28H34FN6O9P	648.58	45	15	0.46	14	14	3	155.36	219.43	3.43	2.47	2.95	0.75	0.63	2.05	-4.74	0.0118	1.82e-05	Moderately soluble	-6.72	0.000123	1.9e-07	Poorly soluble	-5.43	0.0024	3.71e-06	Moderately soluble	Low	No	Yes	No	No	No	No	Yes	-8.5	2	3	2	1	3	0.17	0	2	2	6.48
659	CCC(CC)COC(=O)[C@H](C)N[P@@](=O)(OC[C@@H]1[C@H]([C@@]([C@](O1)(C#N)C2=CC=C3N2N=C(N=C3N)F)(C)O)OC(=O)C(C)C)OC4=CC=CC=C4	54760804	C32H42FN6O9P	704.68	49	15	0.53	17	14	3	174.58	219.43	4.51	4.15	4.37	1.51	2.13	3.33	-5.93	0.000832	1.18e-06	Moderately soluble	-8.47	2.41e-06	3.42e-09	Poorly soluble	-6.59	0.000179	2.55e-07	Poorly soluble	Low	No	Yes	No	No	No	No	Yes	-7.65	2	3	2	1	4	0.17	0	2	3	6.98
660	CCOC(=O)[C@H](C)NP(=O)(N[C@@H](C)C(=O)OC(C)C)OC[C@@H]1[C@H]([C@@]([C@](O1)(C#N)C2=CC=C3N2N=CN=C3N)(C)O)OC(=O)C(C)C	54760806	C28H42N7O10P	667.65	46	9	0.64	17	15	4	162.31	248.53	4.17	1.06	1.24	-0.39	-0.31	1.16	-3.67	0.143	0.000214	Soluble	-5.87	0.0009	1.35e-06	Moderately soluble	-3.87	0.0907	0.000136	Soluble	Low	No	Yes	No	No	No	No	Yes	-9.62	2	3	2	1	4	0.17	0	2	2	6.79
661	CCOC(=O)[C@H](C)NP(=O)(N[C@@H](C)C(=O)OCC)OC[C@@H]1[C@H]([C@H]([C@](O1)(C#N)C2=CC=C3N2N=CN=C3N)F)O	56832854	C22H31FN7O8P	571.5	39	9	0.59	14	14	4	132.2	222.23	2.91	-0.7	0.66	-0.8	-1.38	0.14	-2.19	3.7	0.00647	Soluble	-3.49	0.184	0.000322	Soluble	-3.13	0.426	0.000745	Soluble	Low	No	Yes	No	No	No	No	Yes	-10.28	2	2	2	1	2	0.17	0	2	2	6.09
662	C[C@@H](C(=O)OC(C)C)N[P@](=O)(OC[C@@H]1[C@H]([C@@]([C@](O1)(C#N)C2=CC=C3N2N=CN=C3N)(C)C#N)O)OC4=CC=CC=C4	73775297	C26H30N7O7P	583.53	41	15	0.42	11	12	3	143.95	216.92	3.04	1.37	2.35	-0.09	-0.22	1.29	-3.87	0.0795	0.000136	Soluble	-5.53	0.00173	2.96e-06	Moderately soluble	-4.84	0.00834	1.43e-05	Moderately soluble	Low	No	Yes	No	No	No	No	Yes	-8.89	2	3	2	1	2	0.17	0	1	2	6.11
663	C[C@@H](C(=O)OC(C)C)N[P@](=O)(OC[C@@H]1[C@H]([C@@]([C@@H](O1)C2=CC=C3N2N=CN=C3N)(C)C#N)O)OCC(=O)OC(C)C	73775300	C24H35N6O9P	582.54	40	9	0.62	14	13	3	139.9	219.43	3	0.5	1.35	-0.48	-0.73	0.73	-3.01	0.57	0.000979	Soluble	-4.68	0.0122	2.1e-05	Moderately soluble	-2.94	0.667	0.00115	Soluble	Low	No	Yes	No	No	No	No	Yes	-9.5	2	3	2	1	2	0.17	0	2	2	6.23
664	CCCCCOC(=O)NC1=NC=NN2C1=CC=C2[C@H]3[C@]([C@@H]([C@H](O3)CO[P@@](=O)(N[C@@H](C)C(=O)OC(C)C)OC4=CC=CC=C4)O)(C)O	129900594	C30H42N5O10P	663.66	46	15	0.53	18	13	4	167.03	201.88	5.31	2.58	3.64	1.25	0.85	2.73	-4.63	0.0154	2.33e-05	Moderately soluble	-6.47	0.000226	3.4e-07	Poorly soluble	-5.87	0.000887	1.34e-06	Moderately soluble	Low	No	Yes	No	No	No	No	Yes	-8.52	2	3	2	1	4	0.17	0	2	2	6.83
665	C[C@]1([C@@H]([C@H](O[C@H]1C2=CC=C3N2N=CN=C3N)COP(=O)(NC(C)(C)C(=O)OC)OC4=CC=CC5=CC=CC=C54)O)O	129902646	C27H32N5O8P	585.55	41	19	0.37	10	11	4	149.15	189.57	2.98	1.16	2.45	0.82	-0.18	1.45	-3.88	0.0765	0.000131	Soluble	-4.74	0.0108	1.84e-05	Moderately soluble	-5.5	0.00184	3.14e-06	Moderately soluble	Low	No	Yes	No	No	No	No	Yes	-9.05	2	3	1	1	2	0.17	0	1	2	6.06
666	CCOC(=O)[C@H](C)NP(=O)(OC[C@@H]1[C@H]([C@@]([C@@H](O1)C2=CC=C3N2N=CN=C3N)(C)O)O)OC4=CC=CC5=CC=CC=C54	129902670	C27H32N5O8P	585.55	41	19	0.37	11	11	4	149.11	189.57	3.22	1.34	2.44	0.82	-0.02	1.56	-3.93	0.0686	0.000117	Soluble	-4.92	0.007	1.19e-05	Moderately soluble	-5.52	0.00177	3.02e-06	Moderately soluble	Low	No	Yes	No	No	No	No	Yes	-8.92	2	3	2	1	2	0.17	0	1	2	6.19
667	C[C@@H](C(=O)OC(C)C)N[P@@](=O)(OC[C@@H]1[C@H]([C@@]([C@@H](O1)C2=CC=C3N2N=CN=C3N)(C)O)O)OC4=CC=CC=C4	129902757	C24H32N5O8P	549.51	38	15	0.46	11	11	4	136.42	189.57	3.46	0.52	1.68	0.39	-0.81	1.05	-3.14	0.397	0.000723	Soluble	-4.07	0.0466	8.48e-05	Moderately soluble	-3.92	0.0658	0.00012	Soluble	Low	No	Yes	No	No	No	No	No	-9.28	2	2	2	1	2	0.17	0	1	2	6.07
668	C[C@@H](C(=O)OC(C)C)N[P@](=O)(OC[C@@H]1[C@H]([C@@]([C@@H](O1)C2=CC=C3N2N=CN=C3N)(C)O)O)OC(=O)C(C)C	129902784	C22H34N5O9P	543.51	37	9	0.64	12	12	4	130.92	206.64	3.42	-0.21	0.8	-0.09	-1.24	0.54	-2.47	1.86	0.00342	Soluble	-3.67	0.115	0.000212	Soluble	-2.18	3.56	0.00655	Soluble	Low	No	Yes	No	No	No	No	No	-9.76	2	3	2	1	2	0.17	0	1	2	6.04
669	C[C@@H](C(=O)OC)NP(=O)(OC[C@@H]1[C@H]([C@@]([C@@H](O1)C2=CC=C3N2N=CN=C3N)(C)O)O)OC4=CC=CC5=CC=CC=C54	129902865	C26H30N5O8P	571.52	40	19	0.35	10	11	4	144.31	189.57	2.55	0.97	2.05	0.62	-0.43	1.15	-3.69	0.118	0.000206	Soluble	-4.54	0.0165	2.89e-05	Moderately soluble	-5.13	0.0042	7.35e-06	Moderately soluble	Low	No	No	No	No	No	No	Yes	-9.1	2	2	1	1	2	0.17	0	1	2	6.06
670	C[C@@H](C(=O)OC(C)C)N[P@](=O)(OC[C@@H]1[C@H]([C@@]([C@@H](O1)C2=CC=C3N2N=CN=C3N)(C)O)O)OC4=CC=CC=C4	129905477	C24H32N5O8P	549.51	38	15	0.46	11	11	4	136.42	189.57	3.46	0.52	1.68	0.39	-0.81	1.05	-3.14	0.397	0.000723	Soluble	-4.07	0.0466	8.48e-05	Moderately soluble	-3.92	0.0658	0.00012	Soluble	Low	No	Yes	No	No	No	No	No	-9.28	2	2	2	1	2	0.17	0	1	2	6.07
671	CC[C@@H](C(=O)OCC)NP(=O)(OC[C@@H]1[C@H]([C@H]([C@](O1)(C#N)C2=CC=C3N2N=CN=C3N)O)O)OC4=CC=CC=C4	137641304	C24H29N6O8P	560.5	39	15	0.42	12	12	4	136.01	213.36	2.86	0.76	1.19	-0.43	-1.1	0.65	-3.29	0.29	0.000517	Soluble	-4.82	0.00848	1.51e-05	Moderately soluble	-3.98	0.0586	0.000104	Soluble	Low	No	Yes	No	No	No	No	Yes	-9.18	2	2	2	1	2	0.17	0	1	2	5.96
672	CCC(CC)COC(=O)[C@H](C)NP(=O)(OC[C@@H]1[C@H]([C@H]([C@](O1)(C#C)C2=CC=C3N2N=CN=C3N)O)O)OC4=CC=CC=C4	137644822	C28H36N5O8P	601.59	42	15	0.46	14	11	4	153.65	189.57	3.2	1.69	2.4	1.12	0.66	1.81	-3.97	0.0637	0.000106	Soluble	-5.29	0.00311	5.18e-06	Moderately soluble	-4.76	0.0104	1.72e-05	Moderately soluble	Low	No	Yes	No	No	No	No	Yes	-8.77	2	3	2	1	3	0.17	0	2	2	6.49
673	CCOC(=O)[C@H](C)NP(=O)(O)OC[C@@H]1[C@H]([C@@]([C@](O1)(C#N)C2=CC=C3N2N=CN=C3N)(C)O)O	137648734	C18H25N6O8P	484.4	33	9	0.56	9	12	5	111.2	224.36	2.03	-1.93	-0.9	-1.8	-2.58	-1.04	-1.24	28.2	0.0582	Very soluble	-2.26	2.66	0.0055	Soluble	-1.44	17.6	0.0363	Soluble	Low	No	No	No	No	No	No	No	-10.63	1	2	1	1	2	0.55	0	1	2	5.45
674	C[C@@H](C(=O)OC(C)(C)C)NP(=O)(OC[C@@H]1[C@H]([C@H]([C@](O1)(C#N)C2=CC=C3N2N=CN=C3N)O)O)OC4=CC=CC=C4	137654168	C25H31N6O8P	574.52	40	15	0.44	11	12	4	140.85	213.36	3.15	0.85	1.57	-0.22	-1.02	0.87	-3.49	0.186	0.000324	Soluble	-4.91	0.00701	1.22e-05	Moderately soluble	-3.98	0.0607	0.000106	Soluble	Low	No	Yes	No	No	No	No	Yes	-9.2	2	3	2	1	2	0.17	0	1	2	6.07
675	CC(C)OC(=O)C(C)(C)NP(=O)(OC[C@@H]1[C@H]([C@@]([C@@H](O1)C2=CC=C3N2N=CN=C3N)(C)F)O)OC4=CC=CC=C4	137655119	C25H33FN5O7P	565.53	39	15	0.48	11	11	3	140.15	169.34	3.68	1.74	3.47	1.44	0.34	2.14	-4	0.0564	9.97e-05	Moderately soluble	-4.91	0.00691	1.22e-05	Moderately soluble	-5.14	0.00407	7.19e-06	Moderately soluble	Low	No	Yes	No	No	No	No	Yes	-8.51	2	3	2	1	2	0.17	0	1	2	6.05
676	CCC(CC)OC(=O)[C@H](C)NP(=O)(OC[C@@H]1[C@H]([C@H]([C@](O1)(C#N)C2=CC=C3N2N=CN=C3N)O)O)OC4=CC=CC=C4	137659538	C26H33N6O8P	588.55	41	15	0.46	13	12	4	145.62	213.36	3.77	1.72	1.96	-0.02	-0.46	1.4	-3.99	0.0609	0.000103	Soluble	-5.82	0.000898	1.53e-06	Moderately soluble	-4.38	0.0245	4.17e-05	Moderately soluble	Low	No	Yes	No	No	No	No	Yes	-8.67	2	3	2	1	2	0.17	0	1	2	6.2
677	C[C@@H](C(=O)OC(C)C)NP(=O)(O)OC[C@@H]1[C@H]([C@@]([C@](O1)(C#N)C2=CC=C3N2N=CN=C3N)(C)O)O	137660077	C19H27N6O8P	498.43	34	9	0.58	9	12	5	116	224.36	2.04	-1.5	-0.51	-1.57	-2.35	-0.78	-1.59	12.9	0.0259	Very soluble	-2.71	0.98	0.00197	Soluble	-1.46	17.5	0.0351	Soluble	Low	No	Yes	No	No	No	No	No	-10.41	1	2	1	1	2	0.55	0	1	2	5.57
678	CC(C)C[C@@H](C(=O)OC(C)C)NP(=O)(OC[C@@H]1[C@H]([C@@]([C@@H](O1)C2=CC=C3N2N=CN=C3N)(C)F)O)OC4=CC=CC=C4	137661093	C27H37FN5O7P	593.58	41	15	0.52	13	11	3	149.73	169.34	4.14	2.87	4.1	1.85	1.15	2.82	-4.74	0.0108	1.82e-05	Moderately soluble	-6.09	0.000487	8.21e-07	Poorly soluble	-5.56	0.00163	2.75e-06	Moderately soluble	Low	No	Yes	No	No	No	No	Yes	-7.88	2	3	2	1	2	0.17	0	1	2	6.4
679	CCC(CC)OC(=O)[C@H](C)NP(=O)(N[C@@H](C)C(=O)OC(CC)CC)OC[C@@H]1[C@H]([C@H]([C@](O1)(C#N)C2=CC=C3N2N=CN=C3N)O)O	137661605	C28H44N7O9P	653.66	45	9	0.68	18	14	5	162.15	242.46	3.84	1.8	1.6	-0.4	-0.14	1.34	-3.99	0.0674	0.000103	Soluble	-6.51	0.000202	3.09e-07	Poorly soluble	-3.84	0.0938	0.000144	Soluble	Low	No	Yes	No	No	No	No	Yes	-9.01	2	3	2	1	4	0.17	0	2	2	6.82
680	C[C@@H](COC1CCC1)NP(=O)(OC[C@@H]2[C@H]([C@H]([C@](O2)(C)C3=CC=C4N3N=CN=C4N)O)O)OC5=CC=CC=C5	139424019	C25H34N5O7P	547.54	38	15	0.52	11	10	4	138.75	172.5	3.4	0.6	2.3	0.6	-0.34	1.31	-3.18	0.363	0.000662	Soluble	-3.8	0.0875	0.00016	Soluble	-4.43	0.0201	3.67e-05	Moderately soluble	Low	No	Yes	No	No	No	No	Yes	-9.21	2	3	2	1	1	0.17	0	1	2	6.16
681	CCC(CC)C(C)OC(=O)[C@H](C)NP(=O)(OCC1[C@H]([C@H]([C@](O1)(C)C2=CC=C3N2N=CN=C3N)O)O)OC4=CC=CC=C4	139424031	C28H40N5O8P	605.62	42	15	0.54	14	11	4	155.49	189.57	3.92	2.21	3.1	1.2	0.66	2.22	-4.33	0.0285	4.71e-05	Moderately soluble	-5.83	0.000905	1.49e-06	Moderately soluble	-5.09	0.00488	8.05e-06	Moderately soluble	Low	No	Yes	No	No	No	No	Yes	-8.43	2	3	2	1	3	0.17	0	1	2	6.66
682	C[C@@H](C(=O)OC1CCC1)NP(=O)(OC2[C@@H]3[C@]2([C@H]([C@](O3)(C#N)C4=CC=C5N4N=CN=C5N)O)O)OC6=CC=CC=C6	139424032	C25H27N6O8P	570.49	40	15	0.44	10	12	4	136.63	213.36	2.32	0.44	1.08	-0.22	-1.44	0.43	-3.27	0.305	0.000535	Soluble	-4.49	0.0185	3.25e-05	Moderately soluble	-3.5	0.178	0.000313	Soluble	Low	No	No	No	No	No	No	Yes	-9.47	2	2	1	1	2	0.17	0	1	2	6.05
683	CCC(CC)COC(=O)[C@H](C)NP(=O)(OC[C@@H]1C[C@H]([C@](O1)(C#N)C2=CC=C3N2N=CN=C3N)O)OC4=CC=CC=C4	139424052	C27H35N6O7P	586.58	41	15	0.48	14	11	3	149.27	193.13	3.45	2.89	3.24	0.93	0.83	2.27	-4.64	0.0133	2.27e-05	Moderately soluble	-6.61	0.000145	2.48e-07	Poorly soluble	-5.59	0.0015	2.55e-06	Moderately soluble	Low	No	Yes	No	No	No	No	Yes	-7.83	2	3	2	1	2	0.17	0	1	2	6.16
684	CCOC(=O)[C@H](C)NP(=O)(OC[C@@H]1[C@H]([C@H]([C@@H](O1)C2=CC=C3N2N=CN=C3N)O)O)OC4=CC=CC=C4	139424061	C22H28N5O8P	521.46	36	15	0.41	11	11	4	126.76	189.57	3.45	-0.09	0.9	-0.04	-1.55	0.53	-2.6	1.31	0.00252	Soluble	-3.44	0.19	0.000364	Soluble	-3.32	0.251	0.000481	Soluble	Low	No	Yes	No	No	No	No	No	-9.54	2	1	2	1	2	0.17	0	1	2	5.82
685	C[C@@H](C(=O)OC(C)C)NP(=O)(OC1[C@@H]2[C@]1([C@H]([C@](O2)(C#N)C3=CC=C4N3N=CN=C4N)O)O)OC5=CC=CC=C5	139424063	C24H27N6O8P	558.48	39	15	0.42	10	12	4	133.93	213.36	2.94	0.32	0.94	-0.43	-1.46	0.46	-3.13	0.415	0.000743	Soluble	-4.36	0.0242	4.33e-05	Moderately soluble	-3.46	0.191	0.000343	Soluble	Low	No	Yes	No	No	No	No	Yes	-9.48	2	2	1	1	2	0.17	0	1	2	5.99
686	C[C@@H](C(=O)OC1CCCC1)NP(=O)(OC2[C@@H]3[C@]2([C@H]([C@](O3)(C#N)C4=CC=C5N4N=CN=C5N)O)O)OC6=CC=CC=C6	139424073	C26H29N6O8P	584.52	41	15	0.46	10	12	4	141.43	213.36	2.98	0.79	1.47	-0.02	-1.21	0.8	-3.57	0.156	0.000268	Soluble	-4.85	0.00823	1.41e-05	Moderately soluble	-3.77	0.1	0.000171	Soluble	Low	No	No	No	No	No	No	Yes	-9.3	2	2	1	1	2	0.17	0	1	2	6.16
687	CCOC(=O)C(C)(C)NP(=O)(OC[C@@H]1[C@H]([C@H]([C@](O1)(C=NC)C2=CC=C3N2N=CN=C3N)O)O)OC4=CC=CC=C4	139424082	C25H33N6O8P	576.54	40	15	0.44	12	12	4	144.79	201.93	3.65	-0.21	1.36	-0.22	-0.36	0.84	-2.77	0.984	0.00171	Soluble	-3.57	0.154	0.000267	Soluble	-4.34	0.0265	4.6e-05	Moderately soluble	Low	No	Yes	No	No	No	No	No	-9.97	2	3	2	1	2	0.17	0	2	2	6.14
688	CCOC(=O)[C@H](C(C)C)NP(=O)(OC1[C@@H]2[C@]1([C@H]([C@](O2)(C#N)C3=CC=C4N3N=CN=C4N)O)O)OC5=CC=CC=C5	139424084	C25H29N6O8P	572.51	40	15	0.44	11	12	4	138.74	213.36	3.22	0.86	1.18	-0.22	-1.05	0.8	-3.48	0.188	0.000329	Soluble	-4.92	0.00682	1.19e-05	Moderately soluble	-3.85	0.0805	0.000141	Soluble	Low	No	Yes	No	No	No	No	Yes	-9.18	2	2	2	1	2	0.17	0	1	2	6.11
689	CCOC(=O)[C@H](CC1=CC=CC=C1)NP(=O)(OC2[C@@H]3[C@]2([C@H]([C@](O3)(C#N)C4=CC=C5N4N=CN=C5N)O)O)OC6=CC=CC=C6	139424086	C29H29N6O8P	620.55	44	21	0.31	12	12	4	153.61	213.36	2.83	1.48	1.77	0.37	-0.27	1.24	-4.18	0.0409	6.59e-05	Moderately soluble	-5.57	0.00168	2.71e-06	Moderately soluble	-5.89	0.000805	1.3e-06	Moderately soluble	Low	No	No	No	No	No	No	Yes	-9.03	2	3	2	1	3	0.17	0	1	2	6.25
690	CCC(CC)COC(=O)[C@H](C)NP(=O)(NC1=CC=CC=C1)OC[C@@H]2[C@H]([C@H]([C@](O2)(C#N)C3=CC=C4N3N=CN=C4N)O)O	139424564	C27H36N7O7P	601.59	42	15	0.48	14	11	5	153.24	216.16	3.54	1.92	2.05	0.18	-0.37	1.47	-4.12	0.0457	7.59e-05	Moderately soluble	-6.08	0.000497	8.26e-07	Poorly soluble	-5.08	0.00502	8.34e-06	Moderately soluble	Low	No	Yes	No	No	No	No	Yes	-8.61	2	3	2	1	3	0.17	0	1	2	6.36
691	CCC(CC)COC(=O)[C@H](C)NP(=O)(OC[C@@H]1CC[C@](O1)(C)C2=CC=C3N2N=CN=C3N)OC4=CC=CC=C4	139424576	C27H38N5O6P	559.59	39	15	0.52	14	9	2	148.36	149.11	4.01	3.72	4.77	2.5	2.17	3.43	-5.01	0.00542	9.69e-06	Moderately soluble	-6.54	0.00016	2.87e-07	Poorly soluble	-6.73	0.000103	1.85e-07	Poorly soluble	Low	No	Yes	No	Yes	No	Yes	Yes	-7.07	2	3	2	1	0	0.17	0	1	3	6.08
692	CCOC(=O)[C@H](C)NP(=O)(OC[C@@H]1[C@H]([C@H]([C@@H](O1)C2=CC=C3N2N=CN=C3N)F)O)OC4=CC=CC=C4	139424598	C22H27FN5O7P	523.45	36	15	0.41	11	11	3	125.65	169.34	2.94	0.93	2.3	0.82	-0.66	1.27	-3.25	0.292	0.000558	Soluble	-4.07	0.0443	8.46e-05	Moderately soluble	-4.17	0.0354	6.76e-05	Moderately soluble	Low	No	Yes	No	No	No	No	Yes	-8.83	2	1	2	1	2	0.17	0	1	2	5.81
693	CCOC(=O)[C@H](CC1=CC=CC=C1)NP(=O)(OCC2[C@H]([C@H]([C@](O2)(C#N)C3=CC=C4N3N=CN=C4N)O)O)OC5=CC=CC=C5	139476291	C29H31N6O8P	622.57	44	21	0.31	13	12	4	155.69	213.36	3.07	1.82	2.02	0.37	-0.08	1.44	-4.34	0.0283	4.55e-05	Moderately soluble	-5.92	0.000748	1.2e-06	Moderately soluble	-6.03	0.000584	9.38e-07	Poorly soluble	Low	No	No	No	No	No	No	Yes	-8.81	2	3	2	1	3	0.17	0	1	2	6.23
694	CN=C[C@@]1([C@@H]([C@@H](C(O1)COP(=O)(O)OC2=CC=CC=C2)O)O)C3=CC=C4N3N=CN=C4N	139476292	C19H22N5O7P	463.38	32	15	0.32	7	10	4	112.99	183.83	2	-1.34	0.42	-0.77	-0.72	-0.08	-1.75	8.17	0.0176	Very soluble	-2.02	4.41	0.00953	Soluble	-2.54	1.34	0.00289	Soluble	Low	No	No	No	No	No	No	No	-10.08	1	0	1	1	1	0.11	0	2	1	5.15
695	CCOC(=O)[C@H](CCC1=CC=CC=C1)NP(=O)(OC[C@@H]2[C@H]([C@H]([C@](O2)(C=NC)C3=CC=C4N3N=CN=C4N)O)O)OC5=CC=CC=C5	139476300	C31H37N6O8P	652.63	46	21	0.35	15	12	4	169.24	201.93	3.37	1.55	2.59	0.75	1.23	1.9	-4.21	0.0402	6.16e-05	Moderately soluble	-5.4	0.0026	3.98e-06	Moderately soluble	-6.79	0.000107	1.64e-07	Poorly soluble	Low	No	No	No	No	No	No	Yes	-9.18	2	3	2	1	3	0.17	0	2	2	6.65
696	C[C@@H](C(=O)OCC(C)(C)C)NP(=O)(OC[C@@H]1[C@H]([C@H]([C@](O1)(C=NC)C2=CC=C3N2N=CN=C3N)O)O)OC4=CC=CC=C4	139476390	C27H37N6O8P	604.59	42	15	0.48	13	12	4	154.11	201.93	4.03	0.96	2	0.18	0.29	1.49	-3.6	0.152	0.000251	Soluble	-4.79	0.00985	1.63e-05	Moderately soluble	-4.74	0.0111	1.84e-05	Moderately soluble	Low	No	Yes	No	No	No	No	Yes	-9.31	2	3	2	1	3	0.17	0	2	2	6.51
697	C[C@H](CP(=O)(OC[C@@H]1[C@H]([C@H]([C@](O1)(C#N)C2=CC=C3N2N=CN=C3N)O)O)OC4=CC=CC=C4)C(=O)OC	139477210	C23H26N5O8P	531.46	37	15	0.39	10	11	3	128.4	201.33	3.01	0.17	1.15	-0.3	-0.75	0.65	-2.88	0.697	0.00131	Soluble	-3.96	0.0589	0.000111	Soluble	-3.56	0.146	0.000275	Soluble	Low	No	Yes	No	No	No	No	Yes	-9.42	2	1	1	1	2	0.17	0	1	2	5.69
698	CC1CC(OC1C2=CC=C3N2N=CN=C3N)CCOP(=O)(NCC(=O)OC(C)C)OC4=CC=CC=C4	144289410	C24H32N5O6P	517.51	36	15	0.46	12	9	2	134.05	149.11	4.16	2.68	3.6	1.89	0.72	2.61	-4.25	0.0289	5.58e-05	Moderately soluble	-5.46	0.00178	3.44e-06	Moderately soluble	-5.5	0.00166	3.2e-06	Moderately soluble	Low	No	Yes	No	Yes	No	Yes	Yes	-7.55	2	2	2	1	0	0.17	0	1	2	5.65
699	CCC(CC)COC(=O)CN[P@](OCC1CCC(O1)C2=CC=C3N2N=CN=C3N)OC4=CC=CC=C4	145074438	C25H34N5O5P	515.54	36	15	0.48	14	8	2	138.17	135.82	4.42	3.69	4.11	2.12	2.73	3.41	-4.75	0.00927	1.8e-05	Moderately soluble	-6.23	0.000302	5.85e-07	Poorly soluble	-6.24	0.000295	5.71e-07	Poorly soluble	Low	No	Yes	No	Yes	Yes	Yes	Yes	-6.82	1	2	1	1	0	0.55	0	1	3	5.58
700	CCC(CC)COC(=O)C(C)N[P@](OCC1CCC(O1)C2=CC=C3N2N=CN=C3N)OC4=CC=CC=C4	145074498	C26H36N5O5P	529.57	37	15	0.5	14	8	2	142.98	135.82	4.55	4.09	4.5	2.33	2.97	3.69	-5.08	0.00445	8.39e-06	Moderately soluble	-6.65	0.000119	2.25e-07	Poorly soluble	-6.26	0.000293	5.53e-07	Poorly soluble	Low	No	Yes	No	Yes	Yes	Yes	Yes	-6.63	1	3	1	1	0	0.55	0	1	3	5.85
701	CC(C)OC(=O)CNP(OCC1CCC(O1)(C#N)C2=CC=C3N2N=CN=C3N)OC4=CC=CC=C4	145074552	C23H27N6O5P	498.47	35	15	0.39	11	9	2	128.19	159.61	3.21	2.22	2.97	0.87	1.56	2.17	-3.92	0.0599	0.00012	Soluble	-5.21	0.0031	6.21e-06	Moderately soluble	-5.35	0.00221	4.43e-06	Moderately soluble	Low	No	Yes	No	Yes	No	No	Yes	-7.76	1	1	2	1	1	0.55	0	1	2	5.23
702	CC(C)OC(=O)CNP(OCC1C(CC(O1)(C#N)C2=CC=C3N2N=CN=C3N)O)OC4=CC=CC=C4	145277853	C23H27N6O6P	514.47	36	15	0.39	11	10	3	129.35	179.84	3.34	1.24	1.94	0.11	0.68	1.46	-3.39	0.208	0.000404	Soluble	-4.61	0.0125	2.43e-05	Moderately soluble	-4.53	0.0152	2.95e-05	Moderately soluble	Low	No	Yes	No	No	No	No	Yes	-8.56	2	1	2	1	1	0.17	0	1	2	5.43
703	CCOC(=O)C(C)NP(OCC1CC[C@](O1)(CN)C2=CC=C3N2N=CN=C3N)OC4=CC=CC=C4	145277886	C23H31N6O5P	502.5	35	15	0.43	12	9	3	131.15	161.84	3.68	1.29	2.41	0.94	1.19	1.9	-3.29	0.256	0.000509	Soluble	-4.29	0.0259	5.15e-05	Moderately soluble	-5.31	0.00247	4.91e-06	Moderately soluble	Low	No	Yes	No	No	No	No	Yes	-8.45	2	2	2	1	1	0.17	0	1	2	5.53
704	CCC(CC)COC(=O)[C@H](C)NP(=O)(OC[C@@H]1[C@H]([C@H]([C@](O1)(C#N)C2=CC=C3N2N=CN=C3N)O)O)OC4=CC=CC=C4.C(=C\C(=O)O)\C(=O)O	146013107	C31H39N6O12P	718.65	50	15	0.42	16	16	6	174.84	287.96	3.49	1.47	1.92	-0.55	-0.05	1.26	-4.39	0.0294	4.1e-05	Moderately soluble	-7.12	5.4e-05	7.52e-08	Poorly soluble	-4.77	0.0123	1.71e-05	Moderately soluble	Low	No	Yes	No	No	No	No	Yes	-9.64	3	3	2	1	5	0.11	0	2	2	6.83
